# Supplementary material for: Comprehensive Computer-Aided Decision Support Framework to Diagnose Tuberculosis From Chest X-Ray Images: Data Mining Study
Source: JMIR Med Inform. 2020 Dec 7;8(12):e21790. doi: 10.2196/21790 (PMC7752539; doi:10.2196/21790)
Supplement: Multimedia Appendix 2 [file medinform_v8i12e21790_app2.xlsx]

## Sheet: Figure 5_Results
	Threshold	Montgomery		Shenzhen		Combined		Mon Tr & Shen Ts		Shen Tr & Mon Ts
		FPR	TPR	FPR	TPR	FPR	TPR	FPR	TPR	FPR	TPR
1	0	1	1	1	1	1	1	1	1	1	1
2	0.001	0.315909	0.975	0.258592	0.945893	0.262067	0.956211	0.399914	0.901147	0.733621	0.96875
3	0.002	0.303409	0.949242	0.242012	0.945893	0.238608	0.94871	0.372581	0.895057	0.684267	0.95625
4	0.003	0.281818	0.949242	0.226787	0.945893	0.223635	0.94871	0.361981	0.889105	0.663147	0.95625
5	0.004	0.281818	0.949242	0.222195	0.942886	0.213725	0.947444	0.345384	0.887617	0.650647	0.95625
6	0.005	0.272727	0.949242	0.217626	0.941393	0.211256	0.946178	0.342362	0.887617	0.650647	0.95
7	0.006	0.264394	0.949242	0.214549	0.938408	0.205098	0.946178	0.336319	0.884641	0.644397	0.95
8	0.007	0.264394	0.949242	0.210003	0.936937	0.202629	0.946178	0.330275	0.881619	0.608405	0.94375
9	0.008	0.264394	0.949242	0.203895	0.936937	0.201395	0.946178	0.328741	0.880131	0.608405	0.94375
10	0.009	0.251894	0.949242	0.199394	0.936937	0.198894	0.944944	0.327207	0.871065	0.608405	0.94375
11	0.01	0.245644	0.949242	0.196409	0.935445	0.197628	0.943709	0.32414	0.868043	0.608405	0.94375
12	0.011	0.233144	0.949242	0.196409	0.935445	0.196394	0.943709	0.322606	0.865022	0.584914	0.94375
13	0.012	0.224053	0.949242	0.188831	0.935445	0.191486	0.943709	0.321118	0.865022	0.584914	0.94375
14	0.013	0.224053	0.949242	0.187338	0.935445	0.190251	0.943709	0.316517	0.863533	0.584914	0.94375
15	0.014	0.224053	0.949242	0.181276	0.935445	0.185265	0.942427	0.311916	0.862045	0.584914	0.94375
16	0.015	0.224053	0.949242	0.181276	0.935445	0.180233	0.942427	0.310382	0.862045	0.570043	0.94375
17	0.016	0.224053	0.949242	0.179738	0.933906	0.177764	0.942427	0.30736	0.860512	0.570043	0.94375
18	0.017	0.224053	0.949242	0.178199	0.932414	0.177764	0.942427	0.30736	0.860512	0.563793	0.94375
19	0.018	0.217803	0.949242	0.178199	0.932414	0.17653	0.942427	0.305872	0.858978	0.563793	0.94375
20	0.019	0.20947	0.949242	0.176661	0.930921	0.17653	0.938597	0.305872	0.858978	0.563793	0.9375
21	0.02	0.20947	0.949242	0.176661	0.930921	0.17653	0.938597	0.302805	0.858978	0.557543	0.9375
22	0.021	0.20947	0.949242	0.175122	0.930921	0.17653	0.937332	0.302805	0.858978	0.557543	0.93125
23	0.022	0.20947	0.949242	0.175122	0.930921	0.17653	0.93605	0.301316	0.854468	0.551293	0.925
24	0.023	0.20322	0.949242	0.170553	0.929383	0.17653	0.93605	0.296761	0.852934	0.551293	0.925
25	0.024	0.20322	0.949242	0.169015	0.926352	0.175295	0.934784	0.296761	0.851446	0.545043	0.925
26	0.025	0.20322	0.949242	0.164422	0.926352	0.172794	0.934784	0.296761	0.851446	0.545043	0.925
27	0.026	0.20322	0.949242	0.164422	0.924813	0.172794	0.933502	0.295273	0.849958	0.532543	0.925
28	0.027	0.20322	0.949242	0.164422	0.924813	0.171559	0.933502	0.293739	0.84847	0.532543	0.925
29	0.028	0.20322	0.949242	0.164422	0.924813	0.170293	0.932236	0.292205	0.846982	0.532543	0.925
30	0.029	0.20322	0.949242	0.162884	0.924813	0.170293	0.932236	0.292205	0.846982	0.532543	0.925
31	0.03	0.19697	0.949242	0.162884	0.924813	0.170293	0.932236	0.290717	0.846982	0.532543	0.925
32	0.031	0.19697	0.949242	0.162884	0.924813	0.169059	0.932236	0.289229	0.846982	0.526293	0.925
33	0.032	0.188636	0.949242	0.161391	0.924813	0.169059	0.932236	0.289229	0.846982	0.526293	0.925
34	0.033	0.188636	0.949242	0.159853	0.924813	0.169059	0.932236	0.287741	0.846982	0.520043	0.925
35	0.034	0.188636	0.949242	0.159853	0.924813	0.169059	0.932236	0.287741	0.846982	0.520043	0.925
36	0.035	0.188636	0.949242	0.159853	0.924813	0.167824	0.93097	0.287741	0.846982	0.520043	0.916379
37	0.036	0.188636	0.949242	0.156845	0.924813	0.167824	0.93097	0.287741	0.846982	0.513793	0.916379
38	0.037	0.188636	0.949242	0.156845	0.924813	0.167824	0.93097	0.287741	0.845448	0.507543	0.916379
39	0.038	0.188636	0.949242	0.156845	0.924813	0.166589	0.93097	0.286207	0.845448	0.495043	0.916379
40	0.039	0.188636	0.949242	0.156845	0.924813	0.165355	0.929735	0.286207	0.845448	0.488793	0.916379
41	0.04	0.188636	0.949242	0.156845	0.924813	0.165355	0.929735	0.286207	0.843914	0.488793	0.907759
42	0.041	0.188636	0.949242	0.156845	0.924813	0.162886	0.929735	0.284719	0.843914	0.488793	0.907759
43	0.042	0.188636	0.949242	0.156845	0.924813	0.162886	0.929735	0.283185	0.843914	0.482543	0.907759
44	0.043	0.188636	0.949242	0.156845	0.924813	0.161666	0.929735	0.283185	0.843914	0.482543	0.907759
45	0.044	0.188636	0.949242	0.156845	0.924813	0.161666	0.929735	0.283185	0.842426	0.476293	0.907759
46	0.045	0.188636	0.949242	0.156845	0.924813	0.160447	0.929735	0.283185	0.842426	0.476293	0.899138
47	0.046	0.188636	0.949242	0.156845	0.923275	0.160447	0.929735	0.283185	0.840938	0.476293	0.899138
48	0.047	0.188636	0.949242	0.156845	0.923275	0.159212	0.929735	0.281697	0.840938	0.476293	0.899138
49	0.048	0.188636	0.949242	0.156845	0.923275	0.157978	0.929735	0.281697	0.840938	0.476293	0.899138
50	0.049	0.188636	0.949242	0.156845	0.923275	0.157978	0.929735	0.280164	0.840938	0.476293	0.899138
51	0.05	0.188636	0.942992	0.156845	0.923275	0.157978	0.928501	0.278676	0.840938	0.476293	0.899138
52	0.051	0.188636	0.942992	0.156845	0.923275	0.157978	0.928501	0.277187	0.840938	0.476293	0.899138
53	0.052	0.188636	0.942992	0.156845	0.923275	0.157978	0.928501	0.275699	0.840938	0.476293	0.899138
54	0.053	0.188636	0.942992	0.156845	0.923275	0.157978	0.928501	0.275699	0.840938	0.476293	0.899138
55	0.054	0.188636	0.942992	0.156845	0.923275	0.156758	0.928501	0.275699	0.840938	0.476293	0.899138
56	0.055	0.188636	0.942992	0.156845	0.923275	0.154304	0.928501	0.274166	0.840938	0.476293	0.899138
57	0.056	0.188636	0.942992	0.155307	0.923275	0.154304	0.928501	0.274166	0.840938	0.476293	0.899138
58	0.057	0.188636	0.942992	0.155307	0.923275	0.154304	0.928501	0.274166	0.840938	0.476293	0.899138
59	0.058	0.188636	0.942992	0.155307	0.923275	0.154304	0.928501	0.274166	0.840938	0.467672	0.899138
60	0.059	0.188636	0.942992	0.155307	0.923275	0.153022	0.928501	0.274166	0.840938	0.467672	0.899138
61	0.06	0.188636	0.942992	0.155307	0.923275	0.153022	0.928501	0.274166	0.837871	0.461422	0.899138
62	0.061	0.188636	0.942992	0.155307	0.923275	0.151787	0.928501	0.272677	0.837871	0.461422	0.899138
63	0.062	0.188636	0.942992	0.155307	0.923275	0.150522	0.928501	0.272677	0.837871	0.461422	0.899138
64	0.063	0.188636	0.942992	0.155307	0.923275	0.149256	0.928501	0.272677	0.837871	0.461422	0.899138
65	0.064	0.188636	0.942992	0.155307	0.923275	0.149256	0.928501	0.272677	0.837871	0.461422	0.899138
66	0.065	0.188636	0.942992	0.150783	0.923275	0.149256	0.928501	0.272677	0.836337	0.461422	0.899138
67	0.066	0.188636	0.942992	0.150783	0.923275	0.149256	0.928501	0.272677	0.836337	0.461422	0.899138
68	0.067	0.188636	0.942992	0.150783	0.923275	0.149256	0.927266	0.272677	0.836337	0.461422	0.899138
69	0.068	0.188636	0.942992	0.150783	0.923275	0.149256	0.927266	0.272677	0.834803	0.455172	0.899138
70	0.069	0.188636	0.942992	0.150783	0.923275	0.149256	0.927266	0.272677	0.834803	0.455172	0.899138
71	0.07	0.182386	0.942992	0.149245	0.923275	0.149256	0.927266	0.272677	0.834803	0.455172	0.899138
72	0.071	0.182386	0.942992	0.149245	0.923275	0.149256	0.927266	0.271189	0.834803	0.446552	0.899138
73	0.072	0.182386	0.942992	0.149245	0.923275	0.147974	0.927266	0.271189	0.834803	0.440302	0.899138
74	0.073	0.173295	0.942992	0.149245	0.923275	0.147974	0.927266	0.271189	0.834803	0.440302	0.899138
75	0.074	0.173295	0.942992	0.149245	0.923275	0.147974	0.927266	0.271189	0.834803	0.440302	0.899138
76	0.075	0.173295	0.942992	0.147706	0.923275	0.147974	0.927266	0.271189	0.833269	0.440302	0.899138
77	0.076	0.173295	0.942992	0.146214	0.923275	0.146708	0.927266	0.269656	0.833269	0.434052	0.899138
78	0.077	0.173295	0.942992	0.144699	0.923275	0.146708	0.927266	0.269656	0.831781	0.434052	0.899138
79	0.078	0.173295	0.942992	0.144699	0.923275	0.146708	0.927266	0.269656	0.831781	0.434052	0.899138
80	0.079	0.173295	0.942992	0.144699	0.923275	0.146708	0.927266	0.269656	0.831781	0.427802	0.890517
81	0.08	0.173295	0.942992	0.144699	0.923275	0.146708	0.927266	0.269656	0.831781	0.421552	0.890517
82	0.081	0.173295	0.942992	0.144699	0.923275	0.146708	0.927266	0.269656	0.831781	0.421552	0.890517
83	0.082	0.173295	0.942992	0.144699	0.923275	0.146708	0.927266	0.269656	0.831781	0.421552	0.890517
84	0.083	0.173295	0.942992	0.144699	0.921736	0.146708	0.927266	0.269656	0.831781	0.421552	0.890517
85	0.084	0.173295	0.942992	0.14316	0.921736	0.146708	0.927266	0.269656	0.831781	0.421552	0.881897
86	0.085	0.173295	0.942992	0.141622	0.921736	0.146708	0.927266	0.269656	0.831781	0.415302	0.881897
87	0.086	0.173295	0.942992	0.141622	0.921736	0.146708	0.927266	0.269656	0.830293	0.415302	0.881897
88	0.087	0.173295	0.942992	0.141622	0.921736	0.146708	0.927266	0.269656	0.830293	0.415302	0.881897
89	0.088	0.173295	0.942992	0.140151	0.921736	0.146708	0.926032	0.269656	0.830293	0.415302	0.881897
90	0.089	0.173295	0.942992	0.140151	0.921736	0.145488	0.926032	0.269656	0.830293	0.406681	0.881897
91	0.09	0.173295	0.942992	0.140151	0.921736	0.145488	0.926032	0.266679	0.830293	0.406681	0.881897
92	0.091	0.173295	0.942992	0.140151	0.921736	0.145488	0.926032	0.266679	0.830293	0.394181	0.881897
93	0.092	0.173295	0.942992	0.140151	0.921736	0.145488	0.926032	0.266679	0.830293	0.394181	0.881897
94	0.093	0.173295	0.942992	0.140151	0.921736	0.145488	0.926032	0.265146	0.830293	0.394181	0.881897
95	0.094	0.173295	0.942992	0.137142	0.921736	0.145488	0.926032	0.265146	0.830293	0.394181	0.881897
96	0.095	0.173295	0.942992	0.135604	0.921736	0.145488	0.926032	0.265146	0.830293	0.394181	0.881897
97	0.096	0.173295	0.942992	0.135604	0.921736	0.145488	0.923484	0.265146	0.830293	0.394181	0.881897
98	0.097	0.173295	0.942992	0.135604	0.921736	0.145488	0.923484	0.265146	0.830293	0.394181	0.881897
99	0.098	0.173295	0.942992	0.135604	0.921736	0.145488	0.923484	0.265146	0.830293	0.394181	0.881897
100	0.099	0.173295	0.942992	0.135604	0.921736	0.145488	0.923484	0.263612	0.830293	0.394181	0.881897
101	0.1	0.164205	0.942992	0.135604	0.921736	0.145488	0.923484	0.263612	0.830293	0.394181	0.881897
102	0.101	0.164205	0.942992	0.135604	0.921736	0.144223	0.923484	0.263612	0.830293	0.387931	0.881897
103	0.102	0.164205	0.942992	0.135604	0.921736	0.144223	0.923484	0.263612	0.828805	0.387931	0.881897
104	0.103	0.164205	0.942992	0.134111	0.921736	0.144223	0.923484	0.262124	0.828805	0.381681	0.881897
105	0.104	0.164205	0.942992	0.134111	0.921736	0.144223	0.923484	0.262124	0.828805	0.381681	0.881897
106	0.105	0.164205	0.942992	0.134111	0.921736	0.144223	0.923484	0.262124	0.828805	0.381681	0.881897
107	0.106	0.164205	0.942992	0.134111	0.921736	0.142988	0.923484	0.262124	0.828805	0.381681	0.881897
108	0.107	0.164205	0.942992	0.134111	0.921736	0.142988	0.923484	0.262124	0.828805	0.375431	0.881897
109	0.108	0.164205	0.942992	0.134111	0.921736	0.142988	0.923484	0.262124	0.828805	0.375431	0.881897
110	0.109	0.164205	0.942992	0.134111	0.921736	0.142988	0.923484	0.262124	0.828805	0.375431	0.881897
111	0.11	0.164205	0.942992	0.134111	0.921736	0.141722	0.923484	0.262124	0.828805	0.375431	0.881897
112	0.111	0.164205	0.942992	0.134111	0.921736	0.141722	0.923484	0.26059	0.827271	0.375431	0.881897
113	0.112	0.164205	0.942992	0.132619	0.920244	0.14044	0.923484	0.259056	0.827271	0.375431	0.881897
114	0.113	0.164205	0.942992	0.132619	0.920244	0.14044	0.923484	0.259056	0.827271	0.375431	0.881897
115	0.114	0.164205	0.942992	0.132619	0.920244	0.14044	0.923484	0.259056	0.827271	0.375431	0.881897
116	0.115	0.164205	0.942992	0.132619	0.920244	0.14044	0.923484	0.257523	0.827271	0.369181	0.881897
117	0.116	0.164205	0.942992	0.132619	0.920244	0.14044	0.923484	0.257523	0.827271	0.369181	0.881897
118	0.117	0.164205	0.942992	0.132619	0.920244	0.14044	0.923484	0.257523	0.827271	0.369181	0.881897
119	0.118	0.164205	0.942992	0.132619	0.920244	0.14044	0.923484	0.257523	0.827271	0.369181	0.881897
120	0.119	0.164205	0.942992	0.132619	0.920244	0.139174	0.923484	0.257523	0.827271	0.369181	0.881897
121	0.12	0.164205	0.942992	0.132619	0.920244	0.139174	0.923484	0.257523	0.827271	0.369181	0.881897
122	0.121	0.164205	0.942992	0.132619	0.920244	0.139174	0.922218	0.257523	0.827271	0.369181	0.881897
123	0.122	0.164205	0.942992	0.132619	0.920244	0.137908	0.922218	0.257523	0.827271	0.369181	0.881897
124	0.123	0.164205	0.942992	0.132619	0.920244	0.137908	0.922218	0.257523	0.827271	0.369181	0.881897
125	0.124	0.164205	0.942992	0.132619	0.920244	0.137908	0.922218	0.257523	0.827271	0.369181	0.881897
126	0.125	0.164205	0.942992	0.132619	0.920244	0.137908	0.922218	0.257523	0.827271	0.369181	0.881897
127	0.126	0.164205	0.942992	0.132619	0.920244	0.137908	0.922218	0.256035	0.827271	0.369181	0.881897
128	0.127	0.164205	0.942992	0.132619	0.920244	0.137908	0.922218	0.256035	0.827271	0.369181	0.881897
129	0.128	0.164205	0.942992	0.132619	0.920244	0.137908	0.922218	0.256035	0.827271	0.369181	0.881897
130	0.129	0.164205	0.942992	0.132619	0.920244	0.137908	0.922218	0.256035	0.827271	0.369181	0.875647
131	0.13	0.157955	0.942992	0.132619	0.920244	0.137908	0.922218	0.256035	0.827271	0.362931	0.875647
132	0.131	0.157955	0.942992	0.13108	0.920244	0.137908	0.922218	0.256035	0.827271	0.362931	0.875647
133	0.132	0.157955	0.942992	0.13108	0.920244	0.136626	0.922218	0.256035	0.827271	0.362931	0.875647
134	0.133	0.157955	0.942992	0.13108	0.920244	0.136626	0.922218	0.256035	0.827271	0.362931	0.875647
135	0.134	0.157955	0.942992	0.13108	0.920244	0.135344	0.922218	0.256035	0.827271	0.35431	0.875647
136	0.135	0.157955	0.942992	0.13108	0.920244	0.135344	0.922218	0.256035	0.827271	0.35431	0.875647
137	0.136	0.157955	0.942992	0.13108	0.920244	0.135344	0.922218	0.256035	0.827271	0.35431	0.875647
138	0.137	0.157955	0.942992	0.13108	0.920244	0.135344	0.922218	0.256035	0.827271	0.35431	0.869397
139	0.138	0.157955	0.942992	0.13108	0.920244	0.135344	0.922218	0.256035	0.827271	0.35431	0.869397
140	0.139	0.157955	0.942992	0.13108	0.920244	0.135344	0.922218	0.256035	0.827271	0.35431	0.869397
141	0.14	0.157955	0.942992	0.13108	0.920244	0.135344	0.922218	0.256035	0.827271	0.35431	0.869397
142	0.141	0.157955	0.942992	0.13108	0.920244	0.135344	0.922218	0.256035	0.827271	0.35431	0.869397
143	0.142	0.151705	0.942992	0.13108	0.920244	0.135344	0.922218	0.256035	0.827271	0.35431	0.869397
144	0.143	0.151705	0.942992	0.129542	0.920244	0.135344	0.922218	0.254501	0.827271	0.35431	0.869397
145	0.144	0.151705	0.942992	0.129542	0.920244	0.135344	0.922218	0.254501	0.827271	0.35431	0.869397
146	0.145	0.151705	0.942992	0.129542	0.920244	0.135344	0.922218	0.254501	0.827271	0.35431	0.869397
147	0.146	0.151705	0.942992	0.128003	0.920244	0.135344	0.922218	0.254501	0.827271	0.35431	0.869397
148	0.147	0.145455	0.942992	0.128003	0.920244	0.135344	0.922218	0.252967	0.827271	0.35431	0.869397
149	0.148	0.145455	0.942992	0.128003	0.920244	0.135344	0.922218	0.252967	0.827271	0.35431	0.869397
150	0.149	0.145455	0.942992	0.128003	0.920244	0.135344	0.922218	0.252967	0.827271	0.35431	0.869397
151	0.15	0.145455	0.942992	0.128003	0.920244	0.135344	0.922218	0.252967	0.827271	0.35431	0.869397
152	0.151	0.145455	0.942992	0.128003	0.920244	0.135344	0.922218	0.252967	0.827271	0.35431	0.869397
153	0.152	0.145455	0.942992	0.128003	0.920244	0.135344	0.922218	0.252967	0.827271	0.35431	0.869397
154	0.153	0.145455	0.942992	0.128003	0.920244	0.135344	0.922218	0.252967	0.827271	0.35431	0.869397
155	0.154	0.145455	0.942992	0.128003	0.920244	0.135344	0.922218	0.252967	0.827271	0.35431	0.869397
156	0.155	0.145455	0.942992	0.128003	0.920244	0.135344	0.922218	0.252967	0.827271	0.35431	0.869397
157	0.156	0.145455	0.942992	0.128003	0.920244	0.135344	0.922218	0.251433	0.827271	0.35431	0.869397
158	0.157	0.145455	0.942992	0.128003	0.920244	0.135344	0.922218	0.251433	0.827271	0.35431	0.869397
159	0.158	0.145455	0.942992	0.128003	0.920244	0.135344	0.922218	0.251433	0.827271	0.35431	0.869397
160	0.159	0.145455	0.942992	0.126465	0.920244	0.135344	0.922218	0.251433	0.827271	0.35431	0.869397
161	0.16	0.145455	0.942992	0.126465	0.920244	0.135344	0.922218	0.251433	0.827271	0.35431	0.869397
162	0.161	0.145455	0.942992	0.126465	0.920244	0.135344	0.922218	0.251433	0.825738	0.35431	0.869397
163	0.162	0.145455	0.942992	0.126465	0.920244	0.135344	0.922218	0.251433	0.825738	0.35431	0.869397
164	0.163	0.145455	0.942992	0.126465	0.920244	0.135344	0.922218	0.251433	0.825738	0.35431	0.869397
165	0.164	0.145455	0.942992	0.126465	0.920244	0.135344	0.922218	0.251433	0.825738	0.35431	0.869397
166	0.165	0.145455	0.942992	0.126465	0.920244	0.135344	0.922218	0.248411	0.825738	0.35431	0.869397
167	0.166	0.145455	0.942992	0.126465	0.920244	0.135344	0.922218	0.248411	0.82425	0.35431	0.869397
168	0.167	0.145455	0.942992	0.126465	0.920244	0.135344	0.922218	0.248411	0.82425	0.35431	0.869397
169	0.168	0.145455	0.942992	0.124926	0.920244	0.134062	0.922218	0.248411	0.822761	0.35431	0.869397
170	0.169	0.145455	0.942992	0.124926	0.920244	0.134062	0.922218	0.248411	0.822761	0.34181	0.869397
171	0.17	0.145455	0.942992	0.124926	0.920244	0.134062	0.922218	0.248411	0.822761	0.34181	0.869397
172	0.171	0.145455	0.942992	0.124926	0.920244	0.134062	0.922218	0.248411	0.822761	0.34181	0.869397
173	0.172	0.145455	0.942992	0.124926	0.920244	0.134062	0.922218	0.248411	0.822761	0.34181	0.869397
174	0.173	0.145455	0.942992	0.124926	0.920244	0.134062	0.922218	0.248411	0.821228	0.34181	0.869397
175	0.174	0.145455	0.942992	0.124926	0.920244	0.134062	0.922218	0.248411	0.821228	0.34181	0.869397
176	0.175	0.145455	0.942992	0.124926	0.920244	0.134062	0.922218	0.248411	0.821228	0.33319	0.869397
177	0.176	0.145455	0.942992	0.124926	0.918705	0.134062	0.922218	0.248411	0.821228	0.324569	0.869397
178	0.177	0.145455	0.942992	0.124926	0.918705	0.134062	0.922218	0.248411	0.821228	0.324569	0.869397
179	0.178	0.139205	0.942992	0.123388	0.918705	0.134062	0.922218	0.248411	0.821228	0.324569	0.869397
180	0.179	0.139205	0.942992	0.123388	0.918705	0.134062	0.922218	0.248411	0.821228	0.324569	0.869397
181	0.18	0.139205	0.942992	0.123388	0.918705	0.134062	0.922218	0.248411	0.821228	0.324569	0.869397
182	0.181	0.139205	0.942992	0.123388	0.918705	0.134062	0.922218	0.248411	0.821228	0.318319	0.869397
183	0.182	0.139205	0.942992	0.123388	0.918705	0.134062	0.922218	0.248411	0.821228	0.318319	0.869397
184	0.183	0.139205	0.942992	0.123388	0.918705	0.132797	0.922218	0.248411	0.821228	0.318319	0.869397
185	0.184	0.139205	0.942992	0.123388	0.918705	0.132797	0.922218	0.248411	0.821228	0.318319	0.869397
186	0.185	0.139205	0.942992	0.123388	0.918705	0.132797	0.922218	0.248411	0.821228	0.318319	0.869397
187	0.186	0.139205	0.942992	0.123388	0.918705	0.132797	0.922218	0.248411	0.821228	0.318319	0.869397
188	0.187	0.139205	0.942992	0.123388	0.918705	0.132797	0.922218	0.248411	0.821228	0.318319	0.869397
189	0.188	0.139205	0.942992	0.121895	0.918705	0.132797	0.922218	0.248411	0.821228	0.318319	0.869397
190	0.189	0.139205	0.942992	0.121895	0.918705	0.132797	0.922218	0.248411	0.821228	0.318319	0.869397
191	0.19	0.139205	0.942992	0.121895	0.918705	0.132797	0.920983	0.248411	0.821228	0.318319	0.869397
192	0.191	0.139205	0.942992	0.121895	0.918705	0.132797	0.920983	0.248411	0.821228	0.318319	0.869397
193	0.192	0.139205	0.942992	0.121895	0.918705	0.132797	0.920983	0.246878	0.821228	0.318319	0.869397
194	0.193	0.139205	0.942992	0.121895	0.917213	0.132797	0.920983	0.246878	0.821228	0.312069	0.869397
195	0.194	0.139205	0.942992	0.121895	0.917213	0.132797	0.920983	0.246878	0.821228	0.312069	0.863147
196	0.195	0.139205	0.942992	0.121895	0.917213	0.132797	0.920983	0.246878	0.821228	0.312069	0.863147
197	0.196	0.139205	0.942992	0.121895	0.917213	0.132797	0.920983	0.246878	0.821228	0.312069	0.863147
198	0.197	0.139205	0.942992	0.120403	0.917213	0.132797	0.920983	0.246878	0.821228	0.312069	0.863147
199	0.198	0.139205	0.942992	0.120403	0.917213	0.131562	0.920983	0.246878	0.821228	0.312069	0.863147
200	0.199	0.139205	0.942992	0.120403	0.917213	0.131562	0.920983	0.246878	0.821228	0.312069	0.863147
201	0.2	0.139205	0.942992	0.118864	0.917213	0.131562	0.919718	0.246878	0.81974	0.312069	0.863147
202	0.201	0.139205	0.942992	0.118864	0.917213	0.131562	0.919718	0.246878	0.81974	0.303448	0.863147
203	0.202	0.139205	0.942992	0.118864	0.917213	0.130327	0.919718	0.246878	0.81974	0.303448	0.863147
204	0.203	0.139205	0.942992	0.117372	0.917213	0.130327	0.919718	0.246878	0.81974	0.297198	0.863147
205	0.204	0.139205	0.942992	0.117372	0.917213	0.130327	0.919718	0.246878	0.81974	0.297198	0.863147
206	0.205	0.139205	0.942992	0.117372	0.917213	0.130327	0.919718	0.246878	0.81974	0.297198	0.863147
207	0.206	0.139205	0.942992	0.117372	0.917213	0.130327	0.919718	0.246878	0.81974	0.297198	0.863147
208	0.207	0.139205	0.942992	0.117372	0.917213	0.130327	0.919718	0.246878	0.81974	0.297198	0.863147
209	0.208	0.139205	0.942992	0.117372	0.917213	0.130327	0.919718	0.246878	0.81974	0.297198	0.856897
210	0.209	0.139205	0.942992	0.117372	0.917213	0.130327	0.919718	0.246878	0.81974	0.282328	0.850647
211	0.21	0.139205	0.942992	0.117372	0.917213	0.129062	0.919718	0.245344	0.81974	0.282328	0.850647
212	0.211	0.139205	0.942992	0.117372	0.917213	0.129062	0.919718	0.245344	0.81974	0.282328	0.850647
213	0.212	0.139205	0.942992	0.117372	0.917213	0.129062	0.919718	0.245344	0.81974	0.282328	0.850647
214	0.213	0.139205	0.942992	0.117372	0.917213	0.129062	0.919718	0.245344	0.81974	0.282328	0.850647
215	0.214	0.130114	0.942992	0.117372	0.917213	0.129062	0.919718	0.245344	0.81974	0.282328	0.850647
216	0.215	0.130114	0.942992	0.117372	0.917213	0.129062	0.918452	0.245344	0.81974	0.282328	0.850647
217	0.216	0.130114	0.942992	0.117372	0.917213	0.129062	0.918452	0.245344	0.81974	0.282328	0.850647
218	0.217	0.130114	0.942992	0.117372	0.917213	0.129062	0.918452	0.245344	0.818206	0.282328	0.850647
219	0.218	0.130114	0.942992	0.117372	0.917213	0.129062	0.918452	0.245344	0.818206	0.282328	0.850647
220	0.219	0.130114	0.942992	0.117372	0.917213	0.129062	0.917217	0.245344	0.818206	0.276078	0.850647
221	0.22	0.130114	0.942992	0.117372	0.917213	0.129062	0.917217	0.245344	0.818206	0.276078	0.850647
222	0.221	0.130114	0.942992	0.117372	0.917213	0.129062	0.917217	0.245344	0.818206	0.276078	0.850647
223	0.222	0.130114	0.942992	0.117372	0.917213	0.127779	0.917217	0.245344	0.818206	0.276078	0.850647
224	0.223	0.130114	0.942992	0.115833	0.917213	0.127779	0.917217	0.245344	0.816718	0.276078	0.850647
225	0.224	0.130114	0.942992	0.115833	0.917213	0.127779	0.917217	0.245344	0.816718	0.276078	0.850647
226	0.225	0.130114	0.942992	0.115833	0.917213	0.127779	0.915935	0.245344	0.816718	0.276078	0.850647
227	0.226	0.130114	0.942992	0.115833	0.917213	0.127779	0.915935	0.245344	0.816718	0.276078	0.850647
228	0.227	0.130114	0.942992	0.115833	0.917213	0.127779	0.915935	0.245344	0.816718	0.276078	0.850647
229	0.228	0.130114	0.942992	0.115833	0.917213	0.127779	0.915935	0.245344	0.816718	0.276078	0.850647
230	0.229	0.130114	0.942992	0.115833	0.917213	0.127779	0.915935	0.245344	0.816718	0.276078	0.850647
231	0.23	0.130114	0.942992	0.114295	0.917213	0.127779	0.915935	0.245344	0.816718	0.276078	0.850647
232	0.231	0.130114	0.942992	0.114295	0.917213	0.127779	0.915935	0.245344	0.816718	0.276078	0.850647
233	0.232	0.130114	0.942992	0.114295	0.917213	0.127779	0.915935	0.245344	0.816718	0.276078	0.850647
234	0.233	0.130114	0.942992	0.114295	0.917213	0.127779	0.915935	0.245344	0.816718	0.276078	0.850647
235	0.234	0.130114	0.942992	0.114295	0.917213	0.127779	0.915935	0.245344	0.816718	0.276078	0.850647
236	0.235	0.130114	0.942992	0.112802	0.917213	0.127779	0.915935	0.245344	0.816718	0.276078	0.850647
237	0.236	0.130114	0.942992	0.112802	0.917213	0.127779	0.914669	0.245344	0.816718	0.276078	0.850647
238	0.237	0.130114	0.942992	0.112802	0.917213	0.127779	0.914669	0.245344	0.816718	0.276078	0.850647
239	0.238	0.130114	0.942992	0.112802	0.917213	0.127779	0.914669	0.245344	0.816718	0.276078	0.850647
240	0.239	0.12178	0.942992	0.112802	0.917213	0.127779	0.914669	0.245344	0.816718	0.276078	0.850647
241	0.24	0.11553	0.942992	0.112802	0.917213	0.127779	0.914669	0.245344	0.816718	0.276078	0.850647
242	0.241	0.11553	0.942992	0.112802	0.917213	0.127779	0.914669	0.245344	0.816718	0.276078	0.850647
243	0.242	0.11553	0.942992	0.112802	0.917213	0.127779	0.914669	0.245344	0.815184	0.276078	0.850647
244	0.243	0.11553	0.942992	0.112802	0.917213	0.127779	0.914669	0.245344	0.815184	0.276078	0.850647
245	0.244	0.11553	0.942992	0.112802	0.917213	0.127779	0.914669	0.245344	0.815184	0.276078	0.850647
246	0.245	0.11553	0.942992	0.112802	0.917213	0.127779	0.914669	0.245344	0.815184	0.276078	0.850647
247	0.246	0.11553	0.942992	0.112802	0.917213	0.127779	0.914669	0.245344	0.815184	0.276078	0.850647
248	0.247	0.11553	0.942992	0.112802	0.917213	0.127779	0.914669	0.245344	0.815184	0.276078	0.850647
249	0.248	0.11553	0.942992	0.112802	0.917213	0.127779	0.914669	0.245344	0.815184	0.276078	0.850647
250	0.249	0.11553	0.942992	0.112802	0.917213	0.127779	0.914669	0.245344	0.815184	0.269828	0.850647
251	0.25	0.11553	0.942992	0.112802	0.917213	0.127779	0.914669	0.245344	0.815184	0.269828	0.850647
252	0.251	0.11553	0.942992	0.112802	0.917213	0.127779	0.914669	0.245344	0.815184	0.269828	0.850647
253	0.252	0.11553	0.942992	0.112802	0.917213	0.127779	0.914669	0.24381	0.815184	0.269828	0.850647
254	0.253	0.11553	0.942992	0.111264	0.917213	0.126545	0.914669	0.24381	0.815184	0.263578	0.850647
255	0.254	0.11553	0.942992	0.111264	0.917213	0.126545	0.913404	0.242277	0.815184	0.263578	0.850647
256	0.255	0.11553	0.942992	0.111264	0.917213	0.126545	0.913404	0.240788	0.815184	0.263578	0.850647
257	0.256	0.11553	0.942992	0.109771	0.917213	0.126545	0.913404	0.240788	0.815184	0.263578	0.850647
258	0.257	0.11553	0.942992	0.109771	0.917213	0.126545	0.912138	0.240788	0.815184	0.263578	0.850647
259	0.258	0.11553	0.942992	0.109771	0.917213	0.126545	0.912138	0.240788	0.815184	0.263578	0.850647
260	0.259	0.11553	0.942992	0.109771	0.917213	0.126545	0.912138	0.240788	0.815184	0.263578	0.850647
261	0.26	0.11553	0.942992	0.109771	0.917213	0.12531	0.912138	0.240788	0.815184	0.263578	0.850647
262	0.261	0.11553	0.942992	0.109771	0.917213	0.12531	0.912138	0.240788	0.815184	0.263578	0.850647
263	0.262	0.11553	0.942992	0.109771	0.917213	0.12531	0.912138	0.240788	0.815184	0.263578	0.850647
264	0.263	0.11553	0.942992	0.109771	0.917213	0.12531	0.912138	0.240788	0.815184	0.263578	0.850647
265	0.264	0.11553	0.942992	0.109771	0.917213	0.12531	0.912138	0.240788	0.815184	0.263578	0.850647
266	0.265	0.11553	0.942992	0.108279	0.917213	0.12531	0.912138	0.240788	0.813696	0.263578	0.850647
267	0.266	0.11553	0.942992	0.108279	0.917213	0.12531	0.912138	0.240788	0.812208	0.263578	0.850647
268	0.267	0.11553	0.942992	0.108279	0.917213	0.12531	0.912138	0.240788	0.812208	0.257328	0.850647
269	0.268	0.11553	0.942992	0.108279	0.917213	0.12531	0.912138	0.240788	0.812208	0.248707	0.850647
270	0.269	0.11553	0.942992	0.108279	0.917213	0.12531	0.912138	0.240788	0.812208	0.248707	0.850647
271	0.27	0.11553	0.942992	0.108279	0.917213	0.12531	0.910872	0.240788	0.812208	0.240086	0.850647
272	0.271	0.11553	0.942992	0.108279	0.917213	0.124076	0.910872	0.240788	0.812208	0.240086	0.850647
273	0.272	0.11553	0.942992	0.108279	0.917213	0.12281	0.910872	0.240788	0.812208	0.240086	0.850647
274	0.273	0.11553	0.942992	0.108279	0.917213	0.12281	0.910872	0.240788	0.812208	0.225216	0.850647
275	0.274	0.11553	0.933902	0.108279	0.917213	0.12281	0.910872	0.240788	0.812208	0.225216	0.850647
276	0.275	0.11553	0.933902	0.108279	0.91572	0.12281	0.910872	0.240788	0.812208	0.225216	0.850647
277	0.276	0.11553	0.933902	0.108279	0.91572	0.12281	0.910872	0.2393	0.812208	0.225216	0.850647
278	0.277	0.11553	0.933902	0.108279	0.91572	0.12281	0.910872	0.2393	0.812208	0.225216	0.850647
279	0.278	0.11553	0.933902	0.106786	0.91572	0.12281	0.910872	0.2393	0.812208	0.225216	0.850647
280	0.279	0.11553	0.933902	0.106786	0.91572	0.12281	0.910872	0.2393	0.812208	0.225216	0.850647
281	0.28	0.11553	0.933902	0.106786	0.91572	0.12281	0.910872	0.2393	0.812208	0.225216	0.850647
282	0.281	0.11553	0.933902	0.106786	0.91572	0.12281	0.910872	0.2393	0.81072	0.225216	0.850647
283	0.282	0.11553	0.933902	0.106786	0.91572	0.12281	0.910872	0.2393	0.81072	0.225216	0.850647
284	0.283	0.11553	0.933902	0.106786	0.91572	0.121575	0.910872	0.2393	0.81072	0.225216	0.850647
285	0.284	0.11553	0.933902	0.106786	0.91572	0.121575	0.910872	0.2393	0.81072	0.225216	0.850647
286	0.285	0.11553	0.933902	0.106786	0.91572	0.121575	0.910872	0.2393	0.81072	0.225216	0.850647
287	0.286	0.11553	0.933902	0.106786	0.91572	0.121575	0.910872	0.2393	0.81072	0.225216	0.850647
288	0.287	0.11553	0.933902	0.106786	0.91572	0.121575	0.910872	0.2393	0.81072	0.225216	0.850647
289	0.288	0.11553	0.933902	0.106786	0.91572	0.121575	0.910872	0.2393	0.81072	0.225216	0.850647
290	0.289	0.11553	0.933902	0.106786	0.91572	0.121575	0.910872	0.237767	0.81072	0.225216	0.850647
291	0.29	0.11553	0.933902	0.106786	0.91572	0.120341	0.910872	0.237767	0.81072	0.225216	0.850647
292	0.291	0.11553	0.933902	0.106786	0.91572	0.120341	0.910872	0.237767	0.81072	0.225216	0.850647
293	0.292	0.11553	0.933902	0.106786	0.91572	0.120341	0.910872	0.237767	0.81072	0.225216	0.850647
294	0.293	0.11553	0.933902	0.106786	0.91572	0.119106	0.910872	0.237767	0.81072	0.225216	0.850647
295	0.294	0.11553	0.933902	0.106786	0.91572	0.119106	0.910872	0.237767	0.81072	0.225216	0.850647
296	0.295	0.11553	0.933902	0.106786	0.91572	0.119106	0.910872	0.237767	0.81072	0.225216	0.850647
297	0.296	0.11553	0.933902	0.106786	0.91572	0.119106	0.910872	0.237767	0.81072	0.225216	0.850647
298	0.297	0.11553	0.933902	0.106786	0.91572	0.119106	0.910872	0.236233	0.81072	0.225216	0.850647
299	0.298	0.11553	0.933902	0.106786	0.91572	0.119106	0.910872	0.236233	0.81072	0.225216	0.850647
300	0.299	0.11553	0.933902	0.106786	0.91572	0.119106	0.910872	0.236233	0.81072	0.225216	0.850647
301	0.3	0.11553	0.933902	0.106786	0.91572	0.119106	0.910872	0.236233	0.81072	0.225216	0.850647
302	0.301	0.11553	0.933902	0.106786	0.91572	0.117887	0.910872	0.236233	0.81072	0.225216	0.850647
303	0.302	0.11553	0.933902	0.106786	0.91572	0.117887	0.910872	0.236233	0.81072	0.225216	0.850647
304	0.303	0.11553	0.933902	0.106786	0.91572	0.117887	0.910872	0.236233	0.81072	0.225216	0.850647
305	0.304	0.11553	0.933902	0.106786	0.91572	0.117887	0.910872	0.234699	0.809186	0.225216	0.850647
306	0.305	0.11553	0.933902	0.106786	0.91572	0.117887	0.910872	0.234699	0.809186	0.225216	0.850647
307	0.306	0.11553	0.933902	0.106786	0.91425	0.117887	0.910872	0.234699	0.809186	0.225216	0.850647
308	0.307	0.11553	0.933902	0.106786	0.91425	0.117887	0.910872	0.234699	0.809186	0.225216	0.850647
309	0.308	0.11553	0.933902	0.106786	0.91425	0.117887	0.910872	0.234699	0.809186	0.225216	0.850647
310	0.309	0.11553	0.933902	0.106786	0.91425	0.117887	0.910872	0.234699	0.809186	0.225216	0.850647
311	0.31	0.11553	0.933902	0.105248	0.91425	0.117887	0.910872	0.234699	0.809186	0.225216	0.850647
312	0.311	0.11553	0.933902	0.105248	0.91425	0.117887	0.910872	0.234699	0.809186	0.225216	0.850647
313	0.312	0.11553	0.933902	0.105248	0.91425	0.117887	0.910872	0.234699	0.809186	0.225216	0.850647
314	0.313	0.11553	0.933902	0.105248	0.91425	0.117887	0.910872	0.234699	0.807698	0.225216	0.850647
315	0.314	0.11553	0.933902	0.105248	0.91425	0.117887	0.910872	0.234699	0.807698	0.225216	0.850647
316	0.315	0.11553	0.933902	0.105248	0.91425	0.117887	0.910872	0.234699	0.807698	0.225216	0.850647
317	0.316	0.11553	0.933902	0.105248	0.91425	0.117887	0.910872	0.234699	0.807698	0.225216	0.850647
318	0.317	0.11553	0.933902	0.105248	0.91425	0.116652	0.910872	0.234699	0.807698	0.225216	0.850647
319	0.318	0.11553	0.933902	0.105248	0.91425	0.116652	0.910872	0.234699	0.807698	0.225216	0.844397
320	0.319	0.11553	0.933902	0.105248	0.91425	0.116652	0.910872	0.234699	0.807698	0.225216	0.844397
321	0.32	0.11553	0.933902	0.105248	0.91425	0.116652	0.910872	0.234699	0.807698	0.225216	0.844397
322	0.321	0.11553	0.933902	0.105248	0.91425	0.116652	0.910872	0.234699	0.807698	0.225216	0.844397
323	0.322	0.11553	0.933902	0.103709	0.91425	0.115386	0.910872	0.234699	0.807698	0.225216	0.844397
324	0.323	0.10928	0.933902	0.103709	0.91425	0.115386	0.910872	0.234699	0.807698	0.225216	0.844397
325	0.324	0.10928	0.933902	0.103709	0.91425	0.115386	0.910872	0.234699	0.807698	0.216595	0.844397
326	0.325	0.10928	0.933902	0.102217	0.91425	0.115386	0.910872	0.234699	0.807698	0.216595	0.844397
327	0.326	0.100189	0.933902	0.102217	0.91425	0.115386	0.910872	0.234699	0.807698	0.216595	0.844397
328	0.327	0.100189	0.933902	0.102217	0.91425	0.115386	0.910872	0.234699	0.807698	0.216595	0.844397
329	0.328	0.100189	0.933902	0.102217	0.91425	0.115386	0.910872	0.234699	0.807698	0.216595	0.844397
330	0.329	0.100189	0.933902	0.100746	0.91425	0.115386	0.910872	0.234699	0.807698	0.216595	0.844397
331	0.33	0.100189	0.933902	0.100746	0.91425	0.115386	0.910872	0.234699	0.807698	0.216595	0.844397
332	0.331	0.100189	0.933902	0.100746	0.91425	0.115386	0.910872	0.234699	0.807698	0.216595	0.844397
333	0.332	0.100189	0.933902	0.100746	0.91425	0.115386	0.910872	0.234699	0.807698	0.216595	0.844397
334	0.333	0.100189	0.933902	0.0992537	0.91425	0.115386	0.910872	0.234699	0.807698	0.216595	0.844397
335	0.334	0.100189	0.933902	0.0992537	0.91425	0.115386	0.910872	0.231632	0.807698	0.216595	0.844397
336	0.335	0.0939394	0.933902	0.0992537	0.91425	0.115386	0.910872	0.231632	0.807698	0.216595	0.844397
337	0.336	0.0939394	0.933902	0.0992537	0.91425	0.115386	0.910872	0.231632	0.806164	0.216595	0.844397
338	0.337	0.0939394	0.933902	0.0992537	0.91425	0.115386	0.910872	0.231632	0.806164	0.216595	0.844397
339	0.338	0.0939394	0.933902	0.0992537	0.91425	0.115386	0.909606	0.231632	0.806164	0.216595	0.844397
340	0.339	0.0939394	0.933902	0.0992537	0.91425	0.115386	0.909606	0.230098	0.806164	0.216595	0.844397
341	0.34	0.0939394	0.933902	0.0992537	0.91425	0.115386	0.909606	0.228564	0.806164	0.216595	0.844397
342	0.341	0.0939394	0.933902	0.0992537	0.91425	0.115386	0.909606	0.227076	0.806164	0.216595	0.844397
343	0.342	0.0939394	0.933902	0.0992537	0.91425	0.115386	0.909606	0.227076	0.806164	0.216595	0.844397
344	0.343	0.0939394	0.933902	0.0992537	0.91425	0.115386	0.909606	0.227076	0.806164	0.216595	0.844397
345	0.344	0.0939394	0.933902	0.0992537	0.91425	0.115386	0.909606	0.227076	0.806164	0.216595	0.844397
346	0.345	0.0939394	0.933902	0.0992537	0.91425	0.115386	0.909606	0.227076	0.806164	0.216595	0.844397
347	0.346	0.0939394	0.933902	0.0992537	0.91425	0.115386	0.909606	0.227076	0.806164	0.216595	0.844397
348	0.347	0.0939394	0.933902	0.0992537	0.91425	0.115386	0.909606	0.227076	0.806164	0.216595	0.844397
349	0.348	0.0939394	0.933902	0.0992537	0.91425	0.114104	0.909606	0.227076	0.804676	0.216595	0.844397
350	0.349	0.0939394	0.933902	0.0992537	0.91425	0.114104	0.909606	0.227076	0.804676	0.216595	0.844397
351	0.35	0.0939394	0.933902	0.0992537	0.91425	0.114104	0.909606	0.225542	0.804676	0.216595	0.844397
352	0.351	0.0848485	0.933902	0.0992537	0.91425	0.114104	0.909606	0.225542	0.804676	0.216595	0.844397
353	0.352	0.0848485	0.933902	0.0992537	0.91425	0.111588	0.909606	0.225542	0.804676	0.216595	0.844397
354	0.353	0.0848485	0.933902	0.0992537	0.91425	0.111588	0.909606	0.225542	0.804676	0.216595	0.844397
355	0.354	0.0848485	0.933902	0.0992537	0.912779	0.111588	0.909606	0.225542	0.803188	0.216595	0.844397
356	0.355	0.0848485	0.933902	0.0992537	0.912779	0.111588	0.909606	0.224054	0.803188	0.216595	0.844397
357	0.356	0.0848485	0.933902	0.0992537	0.912779	0.111588	0.909606	0.224054	0.803188	0.216595	0.844397
358	0.357	0.0848485	0.933902	0.0992537	0.912779	0.111588	0.909606	0.224054	0.803188	0.216595	0.844397
359	0.358	0.0848485	0.933902	0.0992537	0.912779	0.111588	0.909606	0.224054	0.803188	0.216595	0.844397
360	0.359	0.0848485	0.933902	0.0992537	0.912779	0.111588	0.909606	0.224054	0.803188	0.216595	0.844397
361	0.36	0.0848485	0.933902	0.0992537	0.912779	0.111588	0.909606	0.224054	0.803188	0.216595	0.838147
362	0.361	0.0848485	0.933902	0.0992537	0.912779	0.111588	0.909606	0.224054	0.803188	0.216595	0.838147
363	0.362	0.0848485	0.933902	0.0992537	0.912779	0.111588	0.909606	0.224054	0.8017	0.216595	0.838147
364	0.363	0.0848485	0.933902	0.0992537	0.912779	0.111588	0.909606	0.22252	0.8017	0.216595	0.838147
365	0.364	0.0848485	0.933902	0.0992537	0.912779	0.111588	0.909606	0.22252	0.8017	0.216595	0.831897
366	0.365	0.0848485	0.933902	0.0992537	0.912779	0.111588	0.909606	0.22252	0.8017	0.216595	0.831897
367	0.366	0.0848485	0.933902	0.0992537	0.912779	0.111588	0.909606	0.22252	0.8017	0.216595	0.831897
368	0.367	0.0848485	0.933902	0.0992537	0.912779	0.111588	0.909606	0.22252	0.800166	0.216595	0.831897
369	0.368	0.0848485	0.933902	0.0992537	0.912779	0.111588	0.909606	0.22252	0.800166	0.216595	0.831897
370	0.369	0.0848485	0.933902	0.0992537	0.912779	0.110368	0.909606	0.221032	0.800166	0.216595	0.831897
371	0.37	0.0848485	0.933902	0.0992537	0.912779	0.110368	0.909606	0.221032	0.800166	0.216595	0.831897
372	0.371	0.0848485	0.933902	0.0992537	0.912779	0.110368	0.909606	0.221032	0.800166	0.216595	0.831897
373	0.372	0.0848485	0.933902	0.0992537	0.912779	0.110368	0.909606	0.219499	0.800166	0.216595	0.831897
374	0.373	0.0848485	0.933902	0.0992537	0.912779	0.110368	0.909606	0.219499	0.800166	0.216595	0.831897
375	0.374	0.0848485	0.933902	0.0992537	0.912779	0.110368	0.909606	0.219499	0.800166	0.216595	0.831897
376	0.375	0.0848485	0.933902	0.0992537	0.912779	0.110368	0.909606	0.219499	0.800166	0.216595	0.831897
377	0.376	0.0848485	0.933902	0.0992537	0.912779	0.110368	0.909606	0.219499	0.800166	0.216595	0.831897
378	0.377	0.0848485	0.933902	0.0992537	0.912779	0.110368	0.908324	0.219499	0.800166	0.216595	0.831897
379	0.378	0.0848485	0.933902	0.0977152	0.912779	0.110368	0.908324	0.219499	0.800166	0.216595	0.831897
380	0.379	0.0848485	0.933902	0.0977152	0.912779	0.110368	0.908324	0.219499	0.800166	0.216595	0.831897
381	0.38	0.0848485	0.933902	0.0977152	0.912779	0.109134	0.908324	0.219499	0.800166	0.216595	0.831897
382	0.381	0.0848485	0.933902	0.0977152	0.912779	0.109134	0.908324	0.219499	0.800166	0.216595	0.831897
383	0.382	0.0848485	0.933902	0.0977152	0.912779	0.109134	0.908324	0.219499	0.800166	0.216595	0.831897
384	0.383	0.0848485	0.933902	0.0977152	0.912779	0.109134	0.908324	0.219499	0.800166	0.216595	0.831897
385	0.384	0.0848485	0.933902	0.0977152	0.912779	0.109134	0.908324	0.219499	0.800166	0.216595	0.831897
386	0.385	0.0848485	0.933902	0.0977152	0.912779	0.109134	0.908324	0.219499	0.800166	0.216595	0.831897
387	0.386	0.0848485	0.933902	0.0977152	0.912779	0.109134	0.908324	0.219499	0.800166	0.216595	0.831897
388	0.387	0.0848485	0.933902	0.0962227	0.912779	0.109134	0.908324	0.219499	0.800166	0.207974	0.831897
389	0.388	0.0848485	0.933902	0.0962227	0.912779	0.109134	0.907089	0.219499	0.800166	0.207974	0.831897
390	0.389	0.0848485	0.933902	0.0962227	0.912779	0.109134	0.907089	0.219499	0.800166	0.207974	0.831897
391	0.39	0.0848485	0.933902	0.0962227	0.912779	0.109134	0.907089	0.219499	0.800166	0.207974	0.831897
392	0.391	0.0848485	0.933902	0.0962227	0.912779	0.109134	0.907089	0.219499	0.800166	0.207974	0.831897
393	0.392	0.0848485	0.933902	0.0962227	0.912779	0.109134	0.904589	0.219499	0.800166	0.207974	0.831897
394	0.393	0.0848485	0.933902	0.0962227	0.912779	0.109134	0.904589	0.219499	0.800166	0.207974	0.831897
395	0.394	0.0848485	0.933902	0.0947301	0.911287	0.109134	0.904589	0.217965	0.800166	0.207974	0.831897
396	0.395	0.0848485	0.933902	0.0947301	0.911287	0.109134	0.904589	0.217965	0.800166	0.207974	0.831897
397	0.396	0.0848485	0.933902	0.0947301	0.911287	0.109134	0.903323	0.217965	0.800166	0.207974	0.831897
398	0.397	0.0848485	0.933902	0.0947301	0.911287	0.109134	0.903323	0.217965	0.800166	0.207974	0.831897
399	0.398	0.0848485	0.933902	0.0947301	0.911287	0.107899	0.903323	0.217965	0.800166	0.207974	0.831897
400	0.399	0.0848485	0.933902	0.0947301	0.911287	0.107899	0.903323	0.217965	0.800166	0.207974	0.831897
401	0.4	0.0848485	0.933902	0.0947301	0.911287	0.106617	0.903323	0.217965	0.800166	0.207974	0.831897
402	0.401	0.0848485	0.933902	0.0947301	0.911287	0.106617	0.903323	0.217965	0.798632	0.207974	0.831897
403	0.402	0.0848485	0.933902	0.0947301	0.911287	0.106617	0.903323	0.217965	0.798632	0.207974	0.831897
404	0.403	0.0848485	0.933902	0.0947301	0.911287	0.105382	0.903323	0.217965	0.798632	0.207974	0.831897
405	0.404	0.0848485	0.933902	0.0947301	0.911287	0.105382	0.903323	0.216477	0.798632	0.207974	0.831897
406	0.405	0.0848485	0.933902	0.0947301	0.911287	0.105382	0.903323	0.216477	0.798632	0.207974	0.831897
407	0.406	0.0848485	0.933902	0.0947301	0.911287	0.1041	0.903323	0.216477	0.797144	0.207974	0.831897
408	0.407	0.0848485	0.933902	0.0947301	0.911287	0.1041	0.903323	0.216477	0.797144	0.207974	0.831897
409	0.408	0.0848485	0.933902	0.0947301	0.911287	0.1041	0.903323	0.216477	0.797144	0.207974	0.831897
410	0.409	0.0848485	0.933902	0.0947301	0.911287	0.1041	0.903323	0.216477	0.797144	0.207974	0.831897
411	0.41	0.0848485	0.933902	0.0947301	0.911287	0.1041	0.903323	0.216477	0.797144	0.207974	0.831897
412	0.411	0.0848485	0.933902	0.0947301	0.911287	0.1041	0.903323	0.214989	0.797144	0.207974	0.831897
413	0.412	0.0848485	0.933902	0.0947301	0.911287	0.1041	0.903323	0.213501	0.797144	0.207974	0.831897
414	0.413	0.0848485	0.933902	0.0947301	0.911287	0.1041	0.903323	0.213501	0.797144	0.207974	0.825647
415	0.414	0.0848485	0.933902	0.0947301	0.911287	0.1041	0.903323	0.213501	0.797144	0.207974	0.825647
416	0.415	0.0848485	0.933902	0.0947301	0.911287	0.1041	0.903323	0.213501	0.797144	0.207974	0.825647
417	0.416	0.0848485	0.927652	0.0947301	0.911287	0.1041	0.902089	0.213501	0.797144	0.207974	0.825647
418	0.417	0.0848485	0.927652	0.0947301	0.911287	0.1041	0.902089	0.213501	0.797144	0.199353	0.825647
419	0.418	0.0848485	0.927652	0.0947301	0.911287	0.1041	0.900854	0.211967	0.797144	0.199353	0.825647
420	0.419	0.0848485	0.927652	0.0947301	0.911287	0.1041	0.900854	0.211967	0.797144	0.199353	0.825647
421	0.42	0.0848485	0.927652	0.0947301	0.911287	0.1041	0.900854	0.211967	0.797144	0.199353	0.825647
422	0.421	0.0848485	0.927652	0.0947301	0.911287	0.1041	0.900854	0.211967	0.797144	0.199353	0.825647
423	0.422	0.0848485	0.927652	0.0947301	0.911287	0.1041	0.900854	0.211967	0.797144	0.199353	0.825647
424	0.423	0.0848485	0.927652	0.0947301	0.911287	0.1041	0.900854	0.211967	0.797144	0.199353	0.825647
425	0.424	0.0848485	0.927652	0.0947301	0.911287	0.1041	0.900854	0.211967	0.797144	0.199353	0.825647
426	0.425	0.0848485	0.927652	0.0947301	0.911287	0.1041	0.900854	0.211967	0.797144	0.199353	0.825647
427	0.426	0.0848485	0.927652	0.0947301	0.911287	0.1041	0.900854	0.211967	0.795611	0.199353	0.825647
428	0.427	0.0848485	0.927652	0.0947301	0.911287	0.1041	0.900854	0.211967	0.795611	0.199353	0.825647
429	0.428	0.0848485	0.927652	0.0947301	0.911287	0.1041	0.900854	0.211967	0.795611	0.199353	0.825647
430	0.429	0.0848485	0.921402	0.0947301	0.911287	0.1041	0.900854	0.211967	0.795611	0.199353	0.825647
431	0.43	0.0848485	0.921402	0.0947301	0.911287	0.1041	0.900854	0.211967	0.795611	0.199353	0.825647
432	0.431	0.0848485	0.921402	0.0947301	0.909771	0.1041	0.900854	0.211967	0.795611	0.199353	0.825647
433	0.432	0.0848485	0.921402	0.0947301	0.909771	0.1041	0.900854	0.211967	0.795611	0.199353	0.825647
434	0.433	0.0848485	0.921402	0.0947301	0.909771	0.1041	0.900854	0.211967	0.795611	0.199353	0.819397
435	0.434	0.0848485	0.921402	0.0947301	0.909771	0.1041	0.900854	0.211967	0.795611	0.199353	0.819397
436	0.435	0.0848485	0.921402	0.0947301	0.909771	0.1041	0.900854	0.211967	0.795611	0.199353	0.819397
437	0.436	0.0848485	0.921402	0.0947301	0.909771	0.1041	0.900854	0.211967	0.795611	0.199353	0.819397
438	0.437	0.0848485	0.921402	0.0947301	0.909771	0.1041	0.900854	0.211967	0.795611	0.199353	0.819397
439	0.438	0.0848485	0.921402	0.0947301	0.909771	0.1041	0.900854	0.211967	0.795611	0.199353	0.819397
440	0.439	0.0848485	0.921402	0.0947301	0.909771	0.102866	0.900854	0.211967	0.795611	0.199353	0.819397
441	0.44	0.0848485	0.921402	0.0947301	0.909771	0.102866	0.900854	0.211967	0.795611	0.199353	0.819397
442	0.441	0.0848485	0.921402	0.0947301	0.909771	0.101646	0.900854	0.211967	0.795611	0.199353	0.819397
443	0.442	0.0848485	0.921402	0.0947301	0.909771	0.101646	0.900854	0.211967	0.795611	0.199353	0.819397
444	0.443	0.0848485	0.921402	0.0947301	0.909771	0.101646	0.900854	0.211967	0.795611	0.199353	0.819397
445	0.444	0.0848485	0.921402	0.0947301	0.909771	0.101646	0.900854	0.211967	0.795611	0.199353	0.813147
446	0.445	0.0848485	0.921402	0.0947301	0.909771	0.101646	0.900854	0.211967	0.795611	0.186853	0.813147
447	0.446	0.0848485	0.921402	0.0947301	0.909771	0.101646	0.900854	0.211967	0.795611	0.186853	0.813147
448	0.447	0.0848485	0.921402	0.0947301	0.909771	0.101646	0.900854	0.211967	0.795611	0.186853	0.813147
449	0.448	0.0848485	0.921402	0.0947301	0.909771	0.101646	0.900854	0.211967	0.795611	0.186853	0.813147
450	0.449	0.0848485	0.921402	0.0947301	0.909771	0.101646	0.900854	0.211967	0.795611	0.186853	0.813147
451	0.45	0.0848485	0.921402	0.0947301	0.909771	0.101646	0.900854	0.211967	0.795611	0.186853	0.813147
452	0.451	0.0848485	0.921402	0.0947301	0.909771	0.101646	0.900854	0.211967	0.795611	0.186853	0.813147
453	0.452	0.0848485	0.921402	0.0947301	0.909771	0.101646	0.900854	0.211967	0.795611	0.186853	0.813147
454	0.453	0.0848485	0.921402	0.0947301	0.909771	0.101646	0.89962	0.211967	0.795611	0.186853	0.813147
455	0.454	0.0848485	0.921402	0.0947301	0.909771	0.101646	0.89962	0.211967	0.795611	0.186853	0.813147
456	0.455	0.0848485	0.921402	0.0947301	0.909771	0.101646	0.89962	0.211967	0.795611	0.186853	0.813147
457	0.456	0.0848485	0.921402	0.0947301	0.908279	0.101646	0.89962	0.211967	0.795611	0.186853	0.813147
458	0.457	0.0848485	0.921402	0.0947301	0.908279	0.101646	0.89962	0.211967	0.795611	0.186853	0.813147
459	0.458	0.0848485	0.921402	0.0947301	0.908279	0.101646	0.89962	0.211967	0.795611	0.186853	0.813147
460	0.459	0.0848485	0.921402	0.0947301	0.908279	0.101646	0.89962	0.211967	0.795611	0.186853	0.813147
461	0.46	0.0848485	0.921402	0.0947301	0.908279	0.101646	0.89962	0.211967	0.795611	0.186853	0.813147
462	0.461	0.0848485	0.921402	0.0947301	0.908279	0.101646	0.89962	0.210433	0.795611	0.186853	0.813147
463	0.462	0.0848485	0.921402	0.0947301	0.908279	0.101646	0.89962	0.210433	0.795611	0.186853	0.813147
464	0.463	0.0848485	0.921402	0.0947301	0.908279	0.101646	0.89962	0.210433	0.795611	0.186853	0.813147
465	0.464	0.0848485	0.921402	0.0947301	0.908279	0.101646	0.89962	0.210433	0.795611	0.186853	0.813147
466	0.465	0.0848485	0.921402	0.0931917	0.908279	0.101646	0.89962	0.210433	0.795611	0.186853	0.813147
467	0.466	0.0848485	0.921402	0.0931917	0.908279	0.101646	0.89962	0.210433	0.795611	0.186853	0.813147
468	0.467	0.0848485	0.921402	0.0931917	0.908279	0.101646	0.89962	0.210433	0.795611	0.186853	0.813147
469	0.468	0.0848485	0.921402	0.0931917	0.908279	0.101646	0.89962	0.210433	0.795611	0.186853	0.813147
470	0.469	0.0848485	0.921402	0.0931917	0.908279	0.101646	0.89962	0.210433	0.795611	0.186853	0.813147
471	0.47	0.0848485	0.921402	0.0931917	0.908279	0.101646	0.89962	0.210433	0.795611	0.186853	0.813147
472	0.471	0.0848485	0.921402	0.0931917	0.908279	0.101646	0.89962	0.210433	0.795611	0.186853	0.813147
473	0.472	0.0848485	0.921402	0.0931917	0.908279	0.101646	0.89962	0.210433	0.795611	0.186853	0.813147
474	0.473	0.0848485	0.921402	0.0931917	0.908279	0.101646	0.89962	0.210433	0.795611	0.186853	0.813147
475	0.474	0.0848485	0.921402	0.0931917	0.908279	0.101646	0.89962	0.210433	0.795611	0.186853	0.813147
476	0.475	0.0848485	0.921402	0.0931917	0.908279	0.101646	0.89962	0.210433	0.795611	0.186853	0.813147
477	0.476	0.0848485	0.921402	0.0931917	0.908279	0.101646	0.89962	0.210433	0.795611	0.186853	0.813147
478	0.477	0.0848485	0.921402	0.0931917	0.908279	0.101646	0.89962	0.210433	0.795611	0.186853	0.813147
479	0.478	0.0848485	0.921402	0.0931917	0.908279	0.101646	0.89962	0.210433	0.794077	0.186853	0.813147
480	0.479	0.0848485	0.921402	0.0931917	0.908279	0.101646	0.89962	0.210433	0.794077	0.186853	0.813147
481	0.48	0.0848485	0.921402	0.0931917	0.908279	0.101646	0.89962	0.208945	0.794077	0.186853	0.813147
482	0.481	0.0848485	0.921402	0.0931917	0.908279	0.101646	0.89962	0.208945	0.794077	0.186853	0.813147
483	0.482	0.0848485	0.921402	0.0931917	0.908279	0.101646	0.89962	0.208945	0.794077	0.186853	0.813147
484	0.483	0.0848485	0.921402	0.0931917	0.908279	0.101646	0.89962	0.208945	0.794077	0.186853	0.813147
485	0.484	0.0848485	0.921402	0.0931917	0.908279	0.101646	0.89962	0.208945	0.794077	0.186853	0.813147
486	0.485	0.0848485	0.921402	0.0931917	0.908279	0.101646	0.89962	0.208945	0.794077	0.186853	0.813147
487	0.486	0.0785985	0.921402	0.0931917	0.908279	0.101646	0.89962	0.208945	0.794077	0.186853	0.813147
488	0.487	0.0785985	0.921402	0.0931917	0.908279	0.101646	0.89962	0.208945	0.794077	0.186853	0.813147
489	0.488	0.0785985	0.921402	0.0917211	0.908279	0.101646	0.898354	0.208945	0.794077	0.186853	0.813147
490	0.489	0.0785985	0.921402	0.0917211	0.908279	0.101646	0.898354	0.207411	0.794077	0.186853	0.813147
491	0.49	0.0785985	0.921402	0.0917211	0.908279	0.101646	0.898354	0.207411	0.794077	0.186853	0.813147
492	0.491	0.0785985	0.921402	0.0917211	0.908279	0.101646	0.898354	0.207411	0.794077	0.186853	0.813147
493	0.492	0.0785985	0.921402	0.0917211	0.908279	0.101646	0.898354	0.207411	0.794077	0.186853	0.813147
494	0.493	0.0785985	0.921402	0.0917211	0.908279	0.101646	0.898354	0.207411	0.792589	0.186853	0.813147
495	0.494	0.0785985	0.921402	0.0917211	0.908279	0.101646	0.898354	0.207411	0.792589	0.186853	0.813147
496	0.495	0.0785985	0.921402	0.0917211	0.908279	0.101646	0.898354	0.207411	0.792589	0.186853	0.813147
497	0.496	0.0785985	0.921402	0.0917211	0.908279	0.101646	0.898354	0.207411	0.792589	0.186853	0.813147
498	0.497	0.0785985	0.921402	0.0917211	0.908279	0.101646	0.898354	0.207411	0.792589	0.186853	0.813147
499	0.498	0.0785985	0.921402	0.0917211	0.908279	0.101646	0.898354	0.207411	0.792589	0.186853	0.813147
500	0.499	0.0785985	0.921402	0.0917211	0.908279	0.101646	0.898354	0.207411	0.792589	0.186853	0.813147
501	0.5	0.0785985	0.921402	0.0917211	0.908279	0.101646	0.898354	0.207411	0.792589	0.186853	0.813147
502	0.501	0.0785985	0.921402	0.0917211	0.908279	0.101646	0.898354	0.207411	0.792589	0.186853	0.813147
503	0.502	0.0785985	0.921402	0.0917211	0.908279	0.101646	0.898354	0.207411	0.792589	0.186853	0.813147
504	0.503	0.0785985	0.921402	0.0917211	0.908279	0.101646	0.898354	0.207411	0.792589	0.186853	0.813147
505	0.504	0.0785985	0.921402	0.0917211	0.908279	0.101646	0.898354	0.207411	0.792589	0.186853	0.813147
506	0.505	0.0785985	0.921402	0.0917211	0.908279	0.101646	0.898354	0.207411	0.792589	0.186853	0.813147
507	0.506	0.0785985	0.921402	0.0917211	0.908279	0.101646	0.898354	0.207411	0.792589	0.186853	0.813147
508	0.507	0.0785985	0.921402	0.0917211	0.908279	0.101646	0.898354	0.207411	0.792589	0.186853	0.813147
509	0.508	0.0785985	0.921402	0.0917211	0.908279	0.101646	0.898354	0.205923	0.792589	0.186853	0.813147
510	0.509	0.0785985	0.921402	0.0917211	0.908279	0.101646	0.898354	0.205923	0.792589	0.186853	0.813147
511	0.51	0.0785985	0.921402	0.0917211	0.908279	0.101646	0.898354	0.205923	0.792589	0.186853	0.813147
512	0.511	0.0785985	0.921402	0.0917211	0.908279	0.101646	0.898354	0.205923	0.792589	0.186853	0.813147
513	0.512	0.0785985	0.921402	0.0917211	0.908279	0.101646	0.898354	0.205923	0.791055	0.186853	0.813147
514	0.513	0.0785985	0.921402	0.0917211	0.906808	0.10038	0.898354	0.205923	0.791055	0.186853	0.813147
515	0.514	0.0785985	0.921402	0.0917211	0.906808	0.10038	0.898354	0.205923	0.791055	0.186853	0.813147
516	0.515	0.0785985	0.915152	0.0917211	0.906808	0.10038	0.898354	0.205923	0.791055	0.186853	0.813147
517	0.516	0.0785985	0.915152	0.0917211	0.906808	0.10038	0.898354	0.205923	0.791055	0.186853	0.813147
518	0.517	0.0785985	0.915152	0.0917211	0.906808	0.10038	0.898354	0.205923	0.791055	0.186853	0.813147
519	0.518	0.0785985	0.915152	0.0917211	0.906808	0.10038	0.898354	0.205923	0.791055	0.186853	0.813147
520	0.519	0.0785985	0.915152	0.0917211	0.906808	0.10038	0.898354	0.205923	0.791055	0.186853	0.813147
521	0.52	0.0785985	0.915152	0.0917211	0.906808	0.10038	0.898354	0.205923	0.791055	0.186853	0.813147
522	0.521	0.0785985	0.915152	0.0917211	0.906808	0.10038	0.898354	0.205923	0.789567	0.186853	0.813147
523	0.522	0.0785985	0.915152	0.0917211	0.906808	0.10038	0.898354	0.205923	0.789567	0.186853	0.813147
524	0.523	0.0785985	0.915152	0.0917211	0.906808	0.10038	0.898354	0.204389	0.789567	0.186853	0.813147
525	0.524	0.0785985	0.915152	0.0917211	0.906808	0.10038	0.898354	0.204389	0.789567	0.186853	0.813147
526	0.525	0.0785985	0.915152	0.0917211	0.906808	0.10038	0.898354	0.204389	0.789567	0.186853	0.813147
527	0.526	0.0785985	0.915152	0.0917211	0.906808	0.10038	0.898354	0.204389	0.789567	0.186853	0.813147
528	0.527	0.0785985	0.915152	0.0917211	0.906808	0.10038	0.898354	0.204389	0.789567	0.186853	0.813147
529	0.528	0.0785985	0.915152	0.0917211	0.906808	0.10038	0.898354	0.204389	0.789567	0.186853	0.813147
530	0.529	0.0785985	0.915152	0.0917211	0.906808	0.10038	0.898354	0.204389	0.789567	0.186853	0.813147
531	0.53	0.0785985	0.915152	0.0917211	0.906808	0.10038	0.898354	0.204389	0.789567	0.186853	0.813147
532	0.531	0.0785985	0.915152	0.0917211	0.906808	0.10038	0.898354	0.204389	0.789567	0.186853	0.813147
533	0.532	0.0785985	0.915152	0.0917211	0.906808	0.10038	0.898354	0.204389	0.789567	0.186853	0.813147
534	0.533	0.0785985	0.915152	0.0917211	0.906808	0.10038	0.898354	0.204389	0.789567	0.186853	0.813147
535	0.534	0.0785985	0.915152	0.0917211	0.906808	0.10038	0.898354	0.204389	0.789567	0.186853	0.813147
536	0.535	0.0785985	0.915152	0.0917211	0.906808	0.10038	0.898354	0.204389	0.789567	0.186853	0.813147
537	0.536	0.0785985	0.915152	0.0917211	0.90527	0.10038	0.898354	0.204389	0.789567	0.186853	0.813147
538	0.537	0.0785985	0.915152	0.0917211	0.90527	0.10038	0.898354	0.204389	0.789567	0.186853	0.813147
539	0.538	0.0785985	0.915152	0.0917211	0.90527	0.10038	0.898354	0.204389	0.789567	0.186853	0.813147
540	0.539	0.0785985	0.915152	0.0917211	0.90527	0.10038	0.898354	0.204389	0.789567	0.186853	0.813147
541	0.54	0.0785985	0.915152	0.0917211	0.90527	0.10038	0.898354	0.204389	0.788033	0.186853	0.813147
542	0.541	0.0785985	0.915152	0.0917211	0.90527	0.10038	0.898354	0.204389	0.788033	0.186853	0.813147
543	0.542	0.0785985	0.915152	0.0917211	0.90527	0.10038	0.898354	0.204389	0.788033	0.186853	0.813147
544	0.543	0.0785985	0.915152	0.0917211	0.90527	0.10038	0.898354	0.204389	0.788033	0.186853	0.813147
545	0.544	0.0785985	0.915152	0.0917211	0.90527	0.10038	0.898354	0.204389	0.788033	0.186853	0.813147
546	0.545	0.0785985	0.915152	0.0902286	0.90527	0.10038	0.898354	0.204389	0.788033	0.186853	0.813147
547	0.546	0.0785985	0.915152	0.0902286	0.90527	0.10038	0.898354	0.204389	0.788033	0.186853	0.813147
548	0.547	0.0785985	0.915152	0.0902286	0.90527	0.10038	0.898354	0.204389	0.788033	0.186853	0.813147
549	0.548	0.0785985	0.915152	0.0902286	0.90527	0.0991459	0.898354	0.204389	0.788033	0.186853	0.813147
550	0.549	0.0785985	0.915152	0.0902286	0.90527	0.0991459	0.898354	0.204389	0.788033	0.186853	0.813147
551	0.55	0.0785985	0.915152	0.0902286	0.90527	0.0991459	0.898354	0.204389	0.788033	0.186853	0.813147
552	0.551	0.0785985	0.915152	0.0902286	0.90527	0.0991459	0.898354	0.204389	0.788033	0.186853	0.813147
553	0.552	0.0785985	0.915152	0.0902286	0.90527	0.0991459	0.898354	0.204389	0.788033	0.186853	0.813147
554	0.553	0.0785985	0.915152	0.0902286	0.90527	0.0991459	0.898354	0.204389	0.788033	0.186853	0.813147
555	0.554	0.0785985	0.915152	0.0902286	0.90527	0.0991459	0.898354	0.204389	0.788033	0.186853	0.813147
556	0.555	0.0785985	0.915152	0.0902286	0.90527	0.0991459	0.898354	0.204389	0.788033	0.186853	0.813147
557	0.556	0.0785985	0.915152	0.0902286	0.90527	0.0991459	0.898354	0.204389	0.788033	0.186853	0.800647
558	0.557	0.0785985	0.915152	0.0902286	0.90527	0.0991459	0.898354	0.204389	0.788033	0.180603	0.800647
559	0.558	0.0785985	0.915152	0.0902286	0.90527	0.0991459	0.898354	0.204389	0.788033	0.180603	0.800647
560	0.559	0.0785985	0.915152	0.0902286	0.90527	0.0991459	0.898354	0.204389	0.788033	0.180603	0.800647
561	0.56	0.0785985	0.915152	0.0902286	0.90527	0.0991459	0.897134	0.204389	0.788033	0.180603	0.800647
562	0.561	0.0785985	0.915152	0.0902286	0.90527	0.0991459	0.897134	0.204389	0.788033	0.180603	0.800647
563	0.562	0.0785985	0.915152	0.0902286	0.90527	0.0991459	0.8959	0.204389	0.788033	0.180603	0.800647
564	0.563	0.0785985	0.915152	0.0902286	0.90527	0.0991459	0.8959	0.204389	0.788033	0.180603	0.800647
565	0.564	0.0785985	0.915152	0.0902286	0.90527	0.0991459	0.8959	0.204389	0.788033	0.180603	0.800647
566	0.565	0.0785985	0.915152	0.0902286	0.90527	0.0991459	0.8959	0.204389	0.788033	0.180603	0.800647
567	0.566	0.0785985	0.915152	0.0902286	0.90527	0.0991459	0.8959	0.204389	0.788033	0.180603	0.800647
568	0.567	0.0785985	0.915152	0.0902286	0.90527	0.0991459	0.8959	0.204389	0.788033	0.180603	0.800647
569	0.568	0.0785985	0.915152	0.0902286	0.90527	0.0991459	0.8959	0.204389	0.788033	0.174353	0.800647
570	0.569	0.0785985	0.915152	0.0902286	0.90527	0.0991459	0.8959	0.204389	0.788033	0.174353	0.800647
571	0.57	0.0785985	0.915152	0.0887134	0.90527	0.0991459	0.8959	0.204389	0.788033	0.174353	0.800647
572	0.571	0.0785985	0.915152	0.0887134	0.90527	0.0991459	0.8959	0.204389	0.788033	0.174353	0.800647
573	0.572	0.0723485	0.915152	0.0887134	0.90527	0.0991459	0.8959	0.204389	0.788033	0.174353	0.800647
574	0.573	0.0723485	0.915152	0.0887134	0.90527	0.0991459	0.8959	0.204389	0.788033	0.174353	0.800647
575	0.574	0.0723485	0.915152	0.0887134	0.90527	0.0991459	0.8959	0.204389	0.788033	0.174353	0.800647
576	0.575	0.0723485	0.915152	0.0887134	0.90527	0.0991459	0.8959	0.202856	0.788033	0.174353	0.800647
577	0.576	0.0723485	0.915152	0.0887134	0.90527	0.0991459	0.8959	0.202856	0.788033	0.174353	0.800647
578	0.577	0.0723485	0.915152	0.0887134	0.90527	0.0991459	0.8959	0.202856	0.788033	0.174353	0.800647
579	0.578	0.0723485	0.915152	0.0887134	0.90527	0.0991459	0.8959	0.202856	0.788033	0.174353	0.800647
580	0.579	0.0723485	0.915152	0.0887134	0.90527	0.0991459	0.8959	0.202856	0.788033	0.174353	0.800647
581	0.58	0.0723485	0.915152	0.0887134	0.90527	0.0991459	0.8959	0.202856	0.788033	0.174353	0.800647
582	0.581	0.0723485	0.915152	0.0887134	0.90527	0.0991459	0.8959	0.202856	0.788033	0.174353	0.800647
583	0.582	0.0723485	0.915152	0.0887134	0.90527	0.0991459	0.8959	0.202856	0.788033	0.174353	0.800647
584	0.583	0.0723485	0.915152	0.0887134	0.90527	0.0979113	0.8959	0.202856	0.786499	0.174353	0.800647
585	0.584	0.0723485	0.915152	0.0887134	0.90527	0.0979113	0.8959	0.202856	0.786499	0.174353	0.792026
586	0.585	0.0660985	0.915152	0.0887134	0.90527	0.0966768	0.8959	0.202856	0.786499	0.174353	0.792026
587	0.586	0.0660985	0.915152	0.0887134	0.90527	0.0966768	0.8959	0.202856	0.786499	0.174353	0.792026
588	0.587	0.0660985	0.915152	0.0887134	0.90527	0.0966768	0.8959	0.202856	0.786499	0.174353	0.792026
589	0.588	0.0660985	0.915152	0.0887134	0.90527	0.0966768	0.8959	0.202856	0.786499	0.168103	0.792026
590	0.589	0.0660985	0.915152	0.0887134	0.90527	0.0966768	0.8959	0.202856	0.785011	0.168103	0.792026
591	0.59	0.0660985	0.915152	0.0887134	0.90527	0.0966768	0.8959	0.202856	0.783523	0.168103	0.792026
592	0.591	0.0660985	0.915152	0.0887134	0.90527	0.0966768	0.8959	0.202856	0.783523	0.168103	0.792026
593	0.592	0.0660985	0.915152	0.0887134	0.90527	0.0966768	0.8959	0.202856	0.783523	0.168103	0.792026
594	0.593	0.0660985	0.915152	0.0887134	0.90527	0.0966768	0.8959	0.202856	0.783523	0.168103	0.792026
595	0.594	0.0660985	0.915152	0.0887134	0.90527	0.0966768	0.8959	0.202856	0.783523	0.168103	0.792026
596	0.595	0.0660985	0.915152	0.0887134	0.90527	0.0966768	0.894618	0.201368	0.783523	0.168103	0.792026
597	0.596	0.0660985	0.915152	0.0887134	0.90527	0.0966768	0.894618	0.201368	0.783523	0.168103	0.792026
598	0.597	0.0660985	0.915152	0.0887134	0.90527	0.0966768	0.894618	0.201368	0.782035	0.168103	0.792026
599	0.598	0.0660985	0.915152	0.0887134	0.90527	0.0966768	0.893383	0.201368	0.782035	0.168103	0.792026
600	0.599	0.0660985	0.915152	0.0887134	0.90527	0.0966768	0.893383	0.201368	0.782035	0.168103	0.792026
601	0.6	0.0660985	0.915152	0.0887134	0.90527	0.0966768	0.893383	0.199834	0.782035	0.168103	0.792026
602	0.601	0.0660985	0.915152	0.0887134	0.90527	0.0966768	0.892101	0.199834	0.782035	0.168103	0.792026
603	0.602	0.0660985	0.915152	0.0887134	0.90527	0.0966768	0.892101	0.199834	0.782035	0.168103	0.792026
604	0.603	0.0660985	0.915152	0.0887134	0.90527	0.0966768	0.890866	0.199834	0.782035	0.168103	0.792026
605	0.604	0.0660985	0.915152	0.0887134	0.90527	0.0966768	0.890866	0.199834	0.782035	0.168103	0.792026
606	0.605	0.0660985	0.915152	0.0887134	0.90527	0.0954109	0.890866	0.199834	0.782035	0.168103	0.792026
607	0.606	0.0660985	0.915152	0.0887134	0.90527	0.0954109	0.890866	0.199834	0.782035	0.168103	0.792026
608	0.607	0.0660985	0.915152	0.0872209	0.903777	0.0954109	0.890866	0.199834	0.780501	0.168103	0.792026
609	0.608	0.0660985	0.915152	0.0872209	0.903777	0.0954109	0.890866	0.199834	0.780501	0.168103	0.792026
610	0.609	0.0660985	0.915152	0.0872209	0.903777	0.0929106	0.890866	0.199834	0.780501	0.168103	0.792026
611	0.61	0.0660985	0.915152	0.0872209	0.903777	0.0929106	0.890866	0.199834	0.780501	0.168103	0.792026
612	0.611	0.0660985	0.915152	0.0872209	0.903777	0.0929106	0.890866	0.199834	0.780501	0.168103	0.792026
613	0.612	0.0660985	0.915152	0.0872209	0.903777	0.0929106	0.890866	0.199834	0.780501	0.168103	0.792026
614	0.613	0.0660985	0.915152	0.0872209	0.903777	0.091676	0.890866	0.199834	0.780501	0.168103	0.792026
615	0.614	0.0660985	0.915152	0.0872209	0.902285	0.091676	0.890866	0.199834	0.780501	0.168103	0.783405
616	0.615	0.0660985	0.915152	0.0872209	0.902285	0.091676	0.890866	0.199834	0.780501	0.168103	0.783405
617	0.616	0.0660985	0.915152	0.0872209	0.902285	0.091676	0.890866	0.199834	0.780501	0.168103	0.783405
618	0.617	0.0660985	0.915152	0.0872209	0.902285	0.091676	0.890866	0.199834	0.780501	0.168103	0.783405
619	0.618	0.0660985	0.915152	0.0872209	0.902285	0.091676	0.890866	0.199834	0.780501	0.168103	0.783405
620	0.619	0.0660985	0.915152	0.0872209	0.902285	0.091676	0.890866	0.199834	0.780501	0.168103	0.783405
621	0.62	0.0660985	0.915152	0.0872209	0.902285	0.091676	0.890866	0.199834	0.780501	0.168103	0.783405
622	0.621	0.0660985	0.915152	0.0872209	0.902285	0.091676	0.889632	0.199834	0.780501	0.168103	0.783405
623	0.622	0.0660985	0.915152	0.0872209	0.902285	0.091676	0.889632	0.199834	0.780501	0.168103	0.783405
624	0.623	0.0660985	0.915152	0.0872209	0.900746	0.091676	0.889632	0.199834	0.780501	0.168103	0.783405
625	0.624	0.0660985	0.915152	0.0872209	0.900746	0.0903939	0.889632	0.199834	0.780501	0.168103	0.783405
626	0.625	0.0660985	0.915152	0.0872209	0.900746	0.0903939	0.889632	0.199834	0.780501	0.168103	0.783405
627	0.626	0.0660985	0.915152	0.0872209	0.900746	0.0903939	0.889632	0.199834	0.780501	0.168103	0.783405
628	0.627	0.0660985	0.915152	0.0872209	0.900746	0.0903939	0.889632	0.199834	0.780501	0.168103	0.783405
629	0.628	0.0660985	0.915152	0.0872209	0.900746	0.0903939	0.889632	0.199834	0.780501	0.168103	0.783405
630	0.629	0.0660985	0.915152	0.0872209	0.900746	0.0903939	0.889632	0.199834	0.778968	0.168103	0.783405
631	0.63	0.0660985	0.915152	0.0872209	0.900746	0.0903939	0.889632	0.199834	0.778968	0.168103	0.783405
632	0.631	0.0660985	0.915152	0.0872209	0.900746	0.0903939	0.889632	0.199834	0.778968	0.168103	0.783405
633	0.632	0.0660985	0.915152	0.0872209	0.900746	0.0903939	0.888412	0.199834	0.77748	0.168103	0.783405
634	0.633	0.0660985	0.915152	0.0872209	0.900746	0.0903939	0.888412	0.199834	0.77748	0.168103	0.783405
635	0.634	0.0660985	0.915152	0.0872209	0.900746	0.0903939	0.888412	0.1983	0.77748	0.168103	0.783405
636	0.635	0.0660985	0.915152	0.0872209	0.900746	0.0903939	0.888412	0.1983	0.77748	0.168103	0.783405
637	0.636	0.0660985	0.915152	0.0872209	0.900746	0.0903939	0.888412	0.1983	0.77748	0.168103	0.783405
638	0.637	0.0660985	0.915152	0.0872209	0.900746	0.0903939	0.888412	0.1983	0.77748	0.161853	0.783405
639	0.638	0.0660985	0.915152	0.0872209	0.900746	0.0903939	0.888412	0.1983	0.775946	0.161853	0.783405
640	0.639	0.0660985	0.915152	0.0872209	0.900746	0.0903939	0.888412	0.196812	0.775946	0.161853	0.783405
641	0.64	0.0660985	0.915152	0.0872209	0.900746	0.0903939	0.888412	0.196812	0.775946	0.161853	0.783405
642	0.641	0.0660985	0.915152	0.0872209	0.900746	0.0903939	0.888412	0.196812	0.775946	0.155603	0.783405
643	0.642	0.0660985	0.915152	0.0872209	0.900746	0.0903939	0.888412	0.196812	0.775946	0.155603	0.783405
644	0.643	0.0660985	0.915152	0.0872209	0.900746	0.0903939	0.888412	0.196812	0.775946	0.155603	0.783405
645	0.644	0.0660985	0.915152	0.0872209	0.900746	0.0903939	0.888412	0.196812	0.775946	0.155603	0.783405
646	0.645	0.0660985	0.915152	0.0872209	0.900746	0.0903939	0.888412	0.196812	0.775946	0.155603	0.783405
647	0.646	0.0660985	0.915152	0.0872209	0.900746	0.0903939	0.888412	0.196812	0.774458	0.155603	0.783405
648	0.647	0.0660985	0.915152	0.0857503	0.900746	0.0903939	0.888412	0.195324	0.774458	0.155603	0.783405
649	0.648	0.0660985	0.915152	0.0857503	0.900746	0.0903939	0.888412	0.195324	0.774458	0.155603	0.783405
650	0.649	0.0660985	0.915152	0.0857503	0.900746	0.0903939	0.885896	0.195324	0.774458	0.155603	0.783405
651	0.65	0.0660985	0.906061	0.0857503	0.900746	0.0903939	0.885896	0.195324	0.774458	0.155603	0.783405
652	0.651	0.0660985	0.906061	0.0857503	0.900746	0.0903939	0.885896	0.195324	0.772924	0.155603	0.783405
653	0.652	0.0660985	0.906061	0.0857503	0.900746	0.0903939	0.885896	0.195324	0.772924	0.155603	0.783405
654	0.653	0.0660985	0.906061	0.0857503	0.900746	0.0903939	0.884614	0.193836	0.772924	0.155603	0.783405
655	0.654	0.0660985	0.906061	0.0857503	0.900746	0.0903939	0.884614	0.193836	0.772924	0.155603	0.783405
656	0.655	0.0660985	0.906061	0.0857503	0.900746	0.0903939	0.884614	0.193836	0.772924	0.155603	0.783405
657	0.656	0.0660985	0.906061	0.0857503	0.900746	0.0903939	0.884614	0.193836	0.772924	0.155603	0.783405
658	0.657	0.0660985	0.906061	0.0857503	0.900746	0.0903939	0.884614	0.193836	0.772924	0.155603	0.783405
659	0.658	0.0660985	0.906061	0.0857503	0.900746	0.0903939	0.884614	0.193836	0.772924	0.155603	0.783405
660	0.659	0.0660985	0.906061	0.0857503	0.900746	0.0903939	0.884614	0.193836	0.772924	0.155603	0.783405
661	0.66	0.0660985	0.906061	0.0857503	0.900746	0.0903939	0.884614	0.193836	0.771436	0.155603	0.783405
662	0.661	0.0660985	0.906061	0.0857503	0.900746	0.0903939	0.884614	0.193836	0.769902	0.155603	0.783405
663	0.662	0.0660985	0.906061	0.0857503	0.900746	0.0903939	0.884614	0.193836	0.768368	0.155603	0.783405
664	0.663	0.0660985	0.906061	0.0857503	0.900746	0.0891281	0.884614	0.193836	0.768368	0.155603	0.783405
665	0.664	0.0660985	0.906061	0.0857503	0.900746	0.0891281	0.884614	0.193836	0.768368	0.155603	0.783405
666	0.665	0.0660985	0.906061	0.0857503	0.900746	0.0891281	0.884614	0.192302	0.768368	0.155603	0.783405
667	0.666	0.0660985	0.899811	0.0857503	0.900746	0.0891281	0.884614	0.192302	0.768368	0.155603	0.783405
668	0.667	0.0660985	0.899811	0.0857503	0.900746	0.0891281	0.884614	0.192302	0.765301	0.155603	0.783405
669	0.668	0.0660985	0.899811	0.0857503	0.899254	0.0891281	0.884614	0.192302	0.765301	0.155603	0.783405
670	0.669	0.0660985	0.899811	0.0857503	0.899254	0.0891281	0.884614	0.192302	0.765301	0.155603	0.783405
671	0.67	0.0660985	0.899811	0.0857503	0.899254	0.0891281	0.884614	0.192302	0.765301	0.155603	0.783405
672	0.671	0.0660985	0.899811	0.0857503	0.899254	0.0891281	0.884614	0.192302	0.765301	0.155603	0.783405
673	0.672	0.0660985	0.899811	0.0857503	0.897783	0.0891281	0.884614	0.192302	0.765301	0.155603	0.783405
674	0.673	0.0660985	0.899811	0.0857503	0.897783	0.0891281	0.884614	0.192302	0.765301	0.155603	0.783405
675	0.674	0.0660985	0.899811	0.0857503	0.897783	0.0891281	0.884614	0.192302	0.765301	0.155603	0.783405
676	0.675	0.0660985	0.89072	0.0857503	0.897783	0.0891281	0.884614	0.192302	0.765301	0.155603	0.783405
677	0.676	0.0660985	0.89072	0.0857503	0.896291	0.0891281	0.884614	0.192302	0.765301	0.155603	0.783405
678	0.677	0.0660985	0.89072	0.0857503	0.896291	0.0891281	0.884614	0.192302	0.765301	0.155603	0.774784
679	0.678	0.0660985	0.88447	0.0857503	0.896291	0.0891281	0.884614	0.192302	0.765301	0.155603	0.774784
680	0.679	0.0660985	0.88447	0.0857503	0.894752	0.0891281	0.883348	0.192302	0.765301	0.155603	0.774784
681	0.68	0.0660985	0.88447	0.0857503	0.894752	0.0891281	0.883348	0.192302	0.765301	0.155603	0.774784
682	0.681	0.0660985	0.88447	0.0857503	0.894752	0.0891281	0.883348	0.192302	0.765301	0.155603	0.774784
683	0.682	0.0660985	0.88447	0.0857503	0.894752	0.0891281	0.883348	0.192302	0.765301	0.155603	0.774784
684	0.683	0.0660985	0.88447	0.0857503	0.894752	0.0891281	0.883348	0.192302	0.765301	0.149353	0.774784
685	0.684	0.0660985	0.88447	0.0857503	0.894752	0.0891281	0.882113	0.192302	0.765301	0.149353	0.774784
686	0.685	0.0660985	0.88447	0.0857503	0.894752	0.0891281	0.882113	0.192302	0.765301	0.149353	0.774784
687	0.686	0.0660985	0.88447	0.0857503	0.894752	0.0891281	0.882113	0.192302	0.765301	0.149353	0.774784
688	0.687	0.0660985	0.88447	0.0857503	0.894752	0.0891281	0.882113	0.192302	0.765301	0.149353	0.774784
689	0.688	0.0660985	0.88447	0.0857503	0.894752	0.0891281	0.882113	0.190814	0.765301	0.149353	0.774784
690	0.689	0.0660985	0.88447	0.0857503	0.894752	0.0891281	0.882113	0.190814	0.765301	0.149353	0.774784
691	0.69	0.0660985	0.88447	0.0857503	0.894752	0.0891281	0.882113	0.190814	0.765301	0.149353	0.774784
692	0.691	0.0660985	0.88447	0.0857503	0.893214	0.0891281	0.882113	0.190814	0.765301	0.149353	0.774784
693	0.692	0.0660985	0.88447	0.0857503	0.893214	0.0891281	0.882113	0.190814	0.765301	0.149353	0.774784
694	0.693	0.0660985	0.88447	0.0857503	0.893214	0.0891281	0.882113	0.190814	0.765301	0.149353	0.774784
695	0.694	0.0660985	0.88447	0.0857503	0.893214	0.0891281	0.882113	0.190814	0.765301	0.149353	0.774784
696	0.695	0.0660985	0.88447	0.0842797	0.893214	0.0891281	0.882113	0.190814	0.765301	0.149353	0.774784
697	0.696	0.0660985	0.88447	0.0842797	0.893214	0.0891281	0.882113	0.190814	0.765301	0.149353	0.774784
698	0.697	0.0660985	0.88447	0.0842797	0.893214	0.0891281	0.882113	0.18928	0.763767	0.149353	0.774784
699	0.698	0.0660985	0.88447	0.0842797	0.893214	0.0891281	0.882113	0.18928	0.763767	0.149353	0.774784
700	0.699	0.0660985	0.88447	0.0842797	0.893214	0.0891281	0.882113	0.18928	0.763767	0.149353	0.774784
701	0.7	0.0660985	0.88447	0.0842797	0.893214	0.0891281	0.880894	0.18928	0.763767	0.149353	0.774784
702	0.701	0.0660985	0.88447	0.0842797	0.893214	0.0891281	0.880894	0.18928	0.763767	0.149353	0.774784
703	0.702	0.0660985	0.88447	0.0842797	0.893214	0.0891281	0.880894	0.18928	0.763767	0.149353	0.774784
704	0.703	0.0660985	0.88447	0.0842797	0.893214	0.0891281	0.880894	0.18928	0.763767	0.149353	0.774784
705	0.704	0.0660985	0.88447	0.0842797	0.893214	0.0891281	0.880894	0.18928	0.762233	0.149353	0.774784
706	0.705	0.0660985	0.88447	0.0842797	0.893214	0.0891281	0.880894	0.18928	0.762233	0.149353	0.774784
707	0.706	0.0660985	0.88447	0.0842797	0.893214	0.0891281	0.880894	0.18928	0.762233	0.149353	0.774784
708	0.707	0.0660985	0.88447	0.0842797	0.893214	0.0891281	0.880894	0.18928	0.762233	0.149353	0.774784
709	0.708	0.0660985	0.88447	0.0842797	0.893214	0.0891281	0.879659	0.18928	0.762233	0.149353	0.774784
710	0.709	0.0660985	0.88447	0.0842797	0.893214	0.0891281	0.879659	0.18928	0.762233	0.149353	0.774784
711	0.71	0.0660985	0.88447	0.0842797	0.893214	0.0891281	0.879659	0.18928	0.762233	0.149353	0.774784
712	0.711	0.0660985	0.88447	0.0842797	0.893214	0.0891281	0.878425	0.18928	0.762233	0.149353	0.774784
713	0.712	0.0660985	0.88447	0.0842797	0.893214	0.0891281	0.878425	0.18928	0.7607	0.149353	0.774784
714	0.713	0.0660985	0.88447	0.0842797	0.893214	0.0891281	0.878425	0.18928	0.7607	0.149353	0.774784
715	0.714	0.0660985	0.88447	0.0842797	0.893214	0.0891281	0.878425	0.18928	0.7607	0.149353	0.774784
716	0.715	0.0660985	0.88447	0.0842797	0.893214	0.0891281	0.878425	0.18928	0.7607	0.149353	0.774784
717	0.716	0.0660985	0.88447	0.0842797	0.893214	0.0891281	0.878425	0.18928	0.7607	0.149353	0.774784
718	0.717	0.0660985	0.88447	0.0842797	0.893214	0.0891281	0.878425	0.18928	0.7607	0.149353	0.774784
719	0.718	0.0660985	0.88447	0.0842797	0.893214	0.0891281	0.87719	0.18928	0.7607	0.149353	0.774784
720	0.719	0.0660985	0.88447	0.0842797	0.893214	0.0891281	0.87719	0.18928	0.7607	0.149353	0.774784
721	0.72	0.0660985	0.88447	0.0842797	0.893214	0.0891281	0.87719	0.187792	0.7607	0.149353	0.774784
722	0.721	0.0660985	0.88447	0.0842797	0.893214	0.0891281	0.87719	0.187792	0.7607	0.149353	0.774784
723	0.722	0.0660985	0.88447	0.0842797	0.893214	0.0891281	0.87719	0.187792	0.7607	0.149353	0.774784
724	0.723	0.0660985	0.88447	0.0842797	0.891721	0.0891281	0.87719	0.187792	0.7607	0.149353	0.774784
725	0.724	0.0660985	0.88447	0.0842797	0.891721	0.0891281	0.87719	0.187792	0.7607	0.149353	0.774784
726	0.725	0.0660985	0.88447	0.0842797	0.891721	0.0891281	0.87719	0.187792	0.759212	0.149353	0.774784
727	0.726	0.0660985	0.88447	0.0827872	0.891721	0.0891281	0.87719	0.187792	0.759212	0.149353	0.774784
728	0.727	0.0570076	0.88447	0.0827872	0.891721	0.0891281	0.87719	0.187792	0.759212	0.149353	0.774784
729	0.728	0.0570076	0.88447	0.0827872	0.891721	0.0891281	0.87719	0.187792	0.759212	0.149353	0.759914
730	0.729	0.0570076	0.88447	0.0827872	0.891721	0.0891281	0.875924	0.187792	0.759212	0.149353	0.759914
731	0.73	0.0570076	0.88447	0.0827872	0.891721	0.0891281	0.87469	0.187792	0.759212	0.149353	0.759914
732	0.731	0.0570076	0.88447	0.0827872	0.891721	0.0878623	0.87469	0.187792	0.759212	0.149353	0.751293
733	0.732	0.0570076	0.88447	0.0827872	0.891721	0.0878623	0.87469	0.187792	0.759212	0.149353	0.751293
734	0.733	0.0570076	0.88447	0.0827872	0.891721	0.0878623	0.87469	0.187792	0.759212	0.149353	0.742672
735	0.734	0.0570076	0.88447	0.0827872	0.891721	0.0878623	0.87469	0.187792	0.759212	0.149353	0.736422
736	0.735	0.0570076	0.88447	0.0827872	0.891721	0.0878623	0.87469	0.186304	0.759212	0.149353	0.736422
737	0.736	0.0570076	0.88447	0.0827872	0.890229	0.0878623	0.87469	0.184816	0.759212	0.149353	0.736422
738	0.737	0.0570076	0.88447	0.0827872	0.890229	0.0878623	0.87469	0.184816	0.759212	0.149353	0.736422
739	0.738	0.0570076	0.88447	0.0827872	0.890229	0.0878623	0.87469	0.184816	0.759212	0.149353	0.736422
740	0.739	0.0570076	0.88447	0.0827872	0.890229	0.0878623	0.87469	0.184816	0.759212	0.149353	0.736422
741	0.74	0.0570076	0.88447	0.0827872	0.890229	0.0878623	0.87469	0.184816	0.759212	0.149353	0.736422
742	0.741	0.0570076	0.88447	0.0827872	0.890229	0.0878623	0.873455	0.184816	0.759212	0.149353	0.736422
743	0.742	0.0570076	0.88447	0.0827872	0.890229	0.0878623	0.873455	0.184816	0.759212	0.149353	0.736422
744	0.743	0.0570076	0.88447	0.0827872	0.890229	0.0878623	0.873455	0.184816	0.759212	0.149353	0.736422
745	0.744	0.0570076	0.88447	0.0827872	0.890229	0.0865965	0.873455	0.184816	0.759212	0.149353	0.736422
746	0.745	0.0570076	0.88447	0.0827872	0.888736	0.0865965	0.873455	0.184816	0.759212	0.149353	0.736422
747	0.746	0.0570076	0.88447	0.0827872	0.888736	0.0865965	0.873455	0.184816	0.757723	0.149353	0.736422
748	0.747	0.0570076	0.88447	0.0827872	0.888736	0.0853306	0.873455	0.184816	0.75619	0.149353	0.736422
749	0.748	0.0570076	0.88447	0.0827872	0.887198	0.0853306	0.872221	0.184816	0.75619	0.149353	0.730172
750	0.749	0.0570076	0.88447	0.0827872	0.887198	0.0853306	0.872221	0.184816	0.754656	0.149353	0.730172
751	0.75	0.0570076	0.88447	0.0827872	0.887198	0.0853306	0.872221	0.184816	0.754656	0.149353	0.730172
752	0.751	0.0570076	0.88447	0.0827872	0.887198	0.0853306	0.872221	0.184816	0.754656	0.149353	0.730172
753	0.752	0.0570076	0.88447	0.0827872	0.887198	0.0853306	0.872221	0.184816	0.754656	0.149353	0.723922
754	0.753	0.0570076	0.88447	0.0827872	0.887198	0.0853306	0.872221	0.184816	0.754656	0.149353	0.723922
755	0.754	0.0570076	0.88447	0.0827872	0.887198	0.0853306	0.872221	0.184816	0.754656	0.149353	0.723922
756	0.755	0.0570076	0.88447	0.0827872	0.887198	0.0853306	0.872221	0.184816	0.754656	0.149353	0.723922
757	0.756	0.0570076	0.88447	0.0827872	0.887198	0.0853306	0.872221	0.184816	0.754656	0.149353	0.723922
758	0.757	0.0570076	0.88447	0.0827872	0.887198	0.0853306	0.872221	0.184816	0.754656	0.149353	0.723922
759	0.758	0.0570076	0.88447	0.0827872	0.887198	0.0853306	0.872221	0.184816	0.754656	0.149353	0.723922
760	0.759	0.0570076	0.88447	0.0827872	0.887198	0.0853306	0.872221	0.183282	0.754656	0.149353	0.723922
761	0.76	0.0570076	0.88447	0.0827872	0.887198	0.0853306	0.872221	0.183282	0.754656	0.149353	0.723922
762	0.761	0.0570076	0.87822	0.0827872	0.887198	0.0853306	0.872221	0.183282	0.754656	0.149353	0.723922
763	0.762	0.0570076	0.869886	0.0827872	0.887198	0.0853306	0.872221	0.183282	0.754656	0.149353	0.723922
764	0.763	0.0570076	0.869886	0.0827872	0.887198	0.0853306	0.872221	0.183282	0.754656	0.149353	0.723922
765	0.764	0.0570076	0.869886	0.0827872	0.887198	0.0853306	0.872221	0.183282	0.754656	0.149353	0.723922
766	0.765	0.0570076	0.869886	0.0827872	0.887198	0.0840648	0.872221	0.183282	0.754656	0.149353	0.723922
767	0.766	0.0570076	0.869886	0.0827872	0.885705	0.0840648	0.872221	0.183282	0.754656	0.149353	0.723922
768	0.767	0.0570076	0.869886	0.0827872	0.885705	0.0840648	0.872221	0.183282	0.754656	0.149353	0.723922
769	0.768	0.0570076	0.869886	0.0827872	0.885705	0.0840648	0.872221	0.183282	0.754656	0.149353	0.723922
770	0.769	0.0570076	0.869886	0.0827872	0.885705	0.0840648	0.872221	0.183282	0.754656	0.149353	0.723922
771	0.77	0.0570076	0.869886	0.0827872	0.885705	0.0840648	0.872221	0.183282	0.754656	0.149353	0.723922
772	0.771	0.0570076	0.869886	0.0827872	0.884167	0.0840648	0.872221	0.183282	0.754656	0.149353	0.723922
773	0.772	0.0570076	0.869886	0.0827872	0.884167	0.0840648	0.872221	0.183282	0.754656	0.149353	0.723922
774	0.773	0.0570076	0.869886	0.0827872	0.884167	0.0840648	0.872221	0.183282	0.754656	0.149353	0.723922
775	0.774	0.0570076	0.869886	0.0827872	0.884167	0.0840648	0.872221	0.183282	0.754656	0.149353	0.723922
776	0.775	0.0570076	0.869886	0.0827872	0.884167	0.0840648	0.872221	0.183282	0.754656	0.149353	0.723922
777	0.776	0.0570076	0.869886	0.0827872	0.884167	0.0827828	0.872221	0.183282	0.754656	0.149353	0.723922
778	0.777	0.0570076	0.869886	0.0827872	0.884167	0.0827828	0.872221	0.183282	0.754656	0.149353	0.723922
779	0.778	0.0570076	0.869886	0.0827872	0.882628	0.0827828	0.872221	0.181794	0.754656	0.149353	0.723922
780	0.779	0.0570076	0.869886	0.0827872	0.882628	0.0827828	0.870938	0.181794	0.754656	0.149353	0.723922
781	0.78	0.0570076	0.869886	0.0827872	0.882628	0.0827828	0.870938	0.181794	0.754656	0.149353	0.723922
782	0.781	0.0570076	0.869886	0.0827872	0.882628	0.0827828	0.870938	0.181794	0.754656	0.149353	0.723922
783	0.782	0.0570076	0.869886	0.0827872	0.882628	0.0815482	0.870938	0.181794	0.754656	0.149353	0.717672
784	0.783	0.0570076	0.869886	0.0827872	0.882628	0.0815482	0.870938	0.181794	0.754656	0.149353	0.717672
785	0.784	0.0570076	0.869886	0.0827872	0.882628	0.0815482	0.870938	0.18026	0.754656	0.149353	0.717672
786	0.785	0.0570076	0.869886	0.0827872	0.882628	0.0815482	0.870938	0.18026	0.754656	0.149353	0.717672
787	0.786	0.0570076	0.869886	0.0827872	0.882628	0.0802824	0.870938	0.18026	0.754656	0.149353	0.717672
788	0.787	0.0570076	0.860795	0.0827872	0.882628	0.0802824	0.870938	0.18026	0.754656	0.149353	0.717672
789	0.788	0.0570076	0.860795	0.0827872	0.882628	0.0802824	0.870938	0.18026	0.754656	0.149353	0.717672
790	0.789	0.0570076	0.860795	0.0827872	0.882628	0.0802824	0.870938	0.18026	0.754656	0.149353	0.717672
791	0.79	0.0570076	0.860795	0.0827872	0.882628	0.0802824	0.870938	0.18026	0.754656	0.149353	0.717672
792	0.791	0.0570076	0.860795	0.0827872	0.882628	0.0802824	0.869673	0.18026	0.753122	0.149353	0.717672
793	0.792	0.0570076	0.860795	0.0827872	0.882628	0.0802824	0.869673	0.18026	0.753122	0.143103	0.702802
794	0.793	0.0570076	0.860795	0.0827872	0.882628	0.0802824	0.869673	0.18026	0.753122	0.136853	0.702802
795	0.794	0.0570076	0.860795	0.0827872	0.882628	0.0802824	0.869673	0.18026	0.753122	0.136853	0.702802
796	0.795	0.0570076	0.860795	0.0827872	0.882628	0.0802824	0.869673	0.18026	0.753122	0.136853	0.702802
797	0.796	0.0570076	0.860795	0.0827872	0.882628	0.0802824	0.869673	0.18026	0.753122	0.136853	0.702802
798	0.797	0.0570076	0.860795	0.0827872	0.882628	0.0802824	0.869673	0.18026	0.753122	0.136853	0.702802
799	0.798	0.0570076	0.860795	0.0827872	0.881136	0.0802824	0.869673	0.18026	0.753122	0.136853	0.696552
800	0.799	0.0570076	0.860795	0.0827872	0.881136	0.0802824	0.868438	0.18026	0.753122	0.136853	0.696552
801	0.8	0.0570076	0.860795	0.0827872	0.881136	0.0802824	0.868438	0.18026	0.753122	0.136853	0.687931
802	0.801	0.0570076	0.860795	0.0827872	0.879597	0.0790166	0.868438	0.178772	0.753122	0.136853	0.687931
803	0.802	0.0570076	0.860795	0.0827872	0.879597	0.0790166	0.868438	0.178772	0.753122	0.136853	0.687931
804	0.803	0.0570076	0.860795	0.0827872	0.879597	0.0790166	0.867203	0.178772	0.753122	0.136853	0.687931
805	0.804	0.0570076	0.860795	0.0827872	0.878105	0.0790166	0.867203	0.178772	0.753122	0.136853	0.687931
806	0.805	0.0570076	0.860795	0.0827872	0.878105	0.0790166	0.867203	0.178772	0.753122	0.136853	0.687931
807	0.806	0.0570076	0.860795	0.0827872	0.878105	0.0790166	0.867203	0.178772	0.753122	0.136853	0.687931
808	0.807	0.0570076	0.860795	0.0827872	0.878105	0.0790166	0.867203	0.178772	0.753122	0.130603	0.687931
809	0.808	0.0570076	0.860795	0.0812946	0.878105	0.0790166	0.867203	0.178772	0.753122	0.130603	0.681681
810	0.809	0.0570076	0.860795	0.0812946	0.878105	0.0790166	0.867203	0.178772	0.751589	0.130603	0.681681
811	0.81	0.0570076	0.860795	0.0812946	0.878105	0.0790166	0.867203	0.178772	0.751589	0.130603	0.681681
812	0.811	0.0570076	0.860795	0.0812946	0.878105	0.077782	0.867203	0.178772	0.751589	0.130603	0.681681
813	0.812	0.0570076	0.860795	0.0812946	0.878105	0.077782	0.867203	0.178772	0.751589	0.130603	0.681681
814	0.813	0.0570076	0.860795	0.0812946	0.876612	0.077782	0.867203	0.178772	0.751589	0.130603	0.681681
815	0.814	0.0570076	0.860795	0.0812946	0.876612	0.077782	0.867203	0.178772	0.751589	0.130603	0.681681
816	0.815	0.0570076	0.860795	0.0812946	0.876612	0.077782	0.867203	0.178772	0.751589	0.130603	0.681681
817	0.816	0.0570076	0.860795	0.0812946	0.876612	0.077782	0.867203	0.178772	0.751589	0.130603	0.681681
818	0.817	0.0570076	0.860795	0.0812946	0.876612	0.077782	0.867203	0.178772	0.751589	0.130603	0.681681
819	0.818	0.0570076	0.860795	0.0812946	0.876612	0.077782	0.865938	0.178772	0.751589	0.130603	0.681681
820	0.819	0.0570076	0.860795	0.0812946	0.876612	0.077782	0.865938	0.178772	0.751589	0.130603	0.681681
821	0.82	0.0570076	0.860795	0.0812946	0.876612	0.077782	0.865938	0.178772	0.751589	0.130603	0.675431
822	0.821	0.0570076	0.860795	0.0812946	0.876612	0.077782	0.865938	0.178772	0.751589	0.130603	0.675431
823	0.822	0.0570076	0.860795	0.0812946	0.876612	0.077782	0.865938	0.178772	0.751589	0.130603	0.675431
824	0.823	0.0570076	0.854545	0.0812946	0.875074	0.077782	0.865938	0.178772	0.751589	0.130603	0.675431
825	0.824	0.0570076	0.854545	0.0812946	0.875074	0.077782	0.865938	0.178772	0.751589	0.130603	0.675431
826	0.825	0.0570076	0.854545	0.0797562	0.875074	0.077782	0.865938	0.178772	0.751589	0.130603	0.66681
827	0.826	0.0570076	0.854545	0.0797562	0.875074	0.077782	0.865938	0.178772	0.751589	0.130603	0.65819
828	0.827	0.0570076	0.854545	0.0797562	0.875074	0.077782	0.865938	0.178772	0.751589	0.130603	0.65819
829	0.828	0.0570076	0.854545	0.0797562	0.875074	0.077782	0.865938	0.177239	0.751589	0.130603	0.65819
830	0.829	0.0570076	0.854545	0.0797562	0.875074	0.077782	0.865938	0.177239	0.751589	0.130603	0.65819
831	0.83	0.0570076	0.854545	0.0797562	0.875074	0.077782	0.865938	0.177239	0.751589	0.130603	0.65819
832	0.831	0.0570076	0.854545	0.0797562	0.875074	0.077782	0.865938	0.177239	0.751589	0.130603	0.65819
833	0.832	0.0570076	0.854545	0.0797562	0.875074	0.077782	0.865938	0.177239	0.751589	0.130603	0.64569
834	0.833	0.0570076	0.854545	0.0797562	0.873535	0.077782	0.864656	0.17575	0.751589	0.130603	0.64569
835	0.834	0.0570076	0.854545	0.0797562	0.873535	0.077782	0.864656	0.17575	0.751589	0.130603	0.64569
836	0.835	0.0570076	0.854545	0.0797562	0.873535	0.077782	0.864656	0.174262	0.751589	0.130603	0.64569
837	0.836	0.0570076	0.854545	0.0797562	0.873535	0.077782	0.864656	0.174262	0.748567	0.130603	0.64569
838	0.837	0.0570076	0.854545	0.0797562	0.873535	0.077782	0.864656	0.174262	0.748567	0.130603	0.64569
839	0.838	0.0570076	0.854545	0.0797562	0.873535	0.077782	0.864656	0.174262	0.748567	0.130603	0.64569
840	0.839	0.0570076	0.854545	0.0797562	0.873535	0.077782	0.864656	0.174262	0.748567	0.130603	0.64569
841	0.84	0.0570076	0.854545	0.0797562	0.873535	0.077782	0.864656	0.172729	0.748567	0.130603	0.64569
842	0.841	0.0570076	0.854545	0.0797562	0.873535	0.077782	0.864656	0.172729	0.748567	0.130603	0.64569
843	0.842	0.0570076	0.854545	0.0797562	0.871997	0.077782	0.864656	0.172729	0.748567	0.130603	0.64569
844	0.843	0.0570076	0.854545	0.0797562	0.871997	0.077782	0.864656	0.172729	0.748567	0.130603	0.64569
845	0.844	0.0570076	0.854545	0.0797562	0.871997	0.077782	0.864656	0.172729	0.748567	0.130603	0.64569
846	0.845	0.0570076	0.854545	0.0797562	0.871997	0.077782	0.864656	0.172729	0.747033	0.130603	0.64569
847	0.846	0.0570076	0.854545	0.0797562	0.871997	0.077782	0.864656	0.172729	0.747033	0.130603	0.64569
848	0.847	0.0570076	0.854545	0.0797562	0.871997	0.077782	0.864656	0.172729	0.747033	0.130603	0.64569
849	0.848	0.0570076	0.854545	0.0797562	0.871997	0.077782	0.864656	0.172729	0.747033	0.130603	0.64569
850	0.849	0.0570076	0.854545	0.0797562	0.871997	0.077782	0.864656	0.172729	0.747033	0.130603	0.64569
851	0.85	0.0570076	0.854545	0.0797562	0.871997	0.077782	0.864656	0.172729	0.747033	0.130603	0.64569
852	0.851	0.0570076	0.854545	0.0797562	0.871997	0.077782	0.864656	0.172729	0.747033	0.130603	0.64569
853	0.852	0.0570076	0.854545	0.0797562	0.871997	0.077782	0.864656	0.172729	0.747033	0.130603	0.64569
854	0.853	0.0570076	0.854545	0.0797562	0.871997	0.077782	0.864656	0.172729	0.747033	0.130603	0.64569
855	0.854	0.0570076	0.848295	0.0797562	0.871997	0.077782	0.864656	0.172729	0.745499	0.130603	0.64569
856	0.855	0.0570076	0.848295	0.0797562	0.870458	0.077782	0.864656	0.172729	0.745499	0.130603	0.64569
857	0.856	0.0570076	0.848295	0.0797562	0.870458	0.077782	0.864656	0.172729	0.745499	0.130603	0.64569
858	0.857	0.0570076	0.848295	0.0797562	0.870458	0.077782	0.864656	0.172729	0.745499	0.130603	0.64569
859	0.858	0.0570076	0.848295	0.0797562	0.86892	0.077782	0.864656	0.172729	0.743965	0.130603	0.64569
860	0.859	0.0570076	0.842045	0.0797562	0.86892	0.077782	0.864656	0.172729	0.743965	0.130603	0.64569
861	0.86	0.0570076	0.842045	0.0797562	0.86892	0.077782	0.864656	0.172729	0.743965	0.130603	0.64569
862	0.861	0.0570076	0.842045	0.0797562	0.86892	0.077782	0.864656	0.172729	0.743965	0.130603	0.64569
863	0.862	0.0570076	0.842045	0.0797562	0.86892	0.077782	0.864656	0.172729	0.743965	0.130603	0.64569
864	0.863	0.0570076	0.842045	0.0797562	0.86892	0.077782	0.864656	0.172729	0.743965	0.130603	0.64569
865	0.864	0.0570076	0.842045	0.0797562	0.86892	0.077782	0.864656	0.172729	0.743965	0.124353	0.64569
866	0.865	0.0570076	0.842045	0.0797562	0.86892	0.077782	0.864656	0.172729	0.743965	0.124353	0.64569
867	0.866	0.0570076	0.842045	0.0797562	0.86892	0.077782	0.864656	0.172729	0.743965	0.124353	0.64569
868	0.867	0.0570076	0.842045	0.0797562	0.86892	0.077782	0.863374	0.172729	0.743965	0.124353	0.637069
869	0.868	0.0570076	0.842045	0.0797562	0.86892	0.077782	0.863374	0.172729	0.743965	0.124353	0.637069
870	0.869	0.0570076	0.842045	0.0797562	0.86892	0.077782	0.862092	0.172729	0.743965	0.124353	0.637069
871	0.87	0.0570076	0.842045	0.0797562	0.867381	0.077782	0.862092	0.172729	0.743965	0.124353	0.637069
872	0.871	0.0570076	0.835795	0.0797562	0.867381	0.077782	0.862092	0.172729	0.743965	0.124353	0.630819
873	0.872	0.0570076	0.835795	0.0797562	0.867381	0.077782	0.862092	0.172729	0.743965	0.118103	0.630819
874	0.873	0.0570076	0.835795	0.0797562	0.867381	0.077782	0.862092	0.172729	0.743965	0.118103	0.630819
875	0.874	0.0570076	0.835795	0.0797562	0.867381	0.077782	0.862092	0.172729	0.743965	0.118103	0.630819
876	0.875	0.0570076	0.835795	0.0797562	0.867381	0.077782	0.862092	0.172729	0.742477	0.118103	0.630819
877	0.876	0.0570076	0.835795	0.0797562	0.867381	0.077782	0.862092	0.172729	0.742477	0.118103	0.630819
878	0.877	0.0570076	0.835795	0.0797562	0.867381	0.077782	0.862092	0.172729	0.742477	0.118103	0.630819
879	0.878	0.0570076	0.835795	0.0797562	0.867381	0.077782	0.862092	0.172729	0.742477	0.118103	0.630819
880	0.879	0.0570076	0.835795	0.0797562	0.867381	0.077782	0.860826	0.172729	0.742477	0.118103	0.630819
881	0.88	0.0570076	0.835795	0.0797562	0.867381	0.0765162	0.860826	0.172729	0.742477	0.118103	0.630819
882	0.881	0.0570076	0.835795	0.0797562	0.867381	0.0765162	0.860826	0.172729	0.742477	0.118103	0.630819
883	0.882	0.0570076	0.835795	0.0797562	0.867381	0.0765162	0.85956	0.172729	0.742477	0.118103	0.630819
884	0.883	0.0570076	0.835795	0.0797562	0.867381	0.0765162	0.85956	0.172729	0.742477	0.118103	0.630819
885	0.884	0.0570076	0.835795	0.0797562	0.867381	0.0765162	0.85956	0.172729	0.742477	0.118103	0.630819
886	0.885	0.0570076	0.835795	0.0797562	0.867381	0.0765162	0.85956	0.172729	0.742477	0.118103	0.630819
887	0.886	0.0570076	0.835795	0.0797562	0.867381	0.0765162	0.85956	0.172729	0.740944	0.118103	0.624569
888	0.887	0.0570076	0.835795	0.0797562	0.867381	0.0765162	0.85956	0.172729	0.740944	0.118103	0.624569
889	0.888	0.0570076	0.835795	0.0797562	0.867381	0.0765162	0.85956	0.172729	0.740944	0.118103	0.624569
890	0.889	0.0570076	0.835795	0.0782636	0.865889	0.0765162	0.858278	0.172729	0.73941	0.118103	0.624569
891	0.89	0.0570076	0.835795	0.0782636	0.865889	0.0765162	0.858278	0.171195	0.737876	0.118103	0.624569
892	0.891	0.0570076	0.835795	0.0782636	0.865889	0.0765162	0.857012	0.171195	0.737876	0.118103	0.624569
893	0.892	0.0570076	0.835795	0.0782636	0.865889	0.0765162	0.857012	0.171195	0.737876	0.118103	0.624569
894	0.893	0.0570076	0.835795	0.0782636	0.865889	0.0765162	0.857012	0.171195	0.737876	0.118103	0.624569
895	0.894	0.0570076	0.835795	0.0782636	0.865889	0.0765162	0.857012	0.171195	0.737876	0.118103	0.618319
896	0.895	0.0570076	0.835795	0.0782636	0.865889	0.0765162	0.855777	0.171195	0.737876	0.118103	0.618319
897	0.896	0.0570076	0.835795	0.0782636	0.865889	0.0765162	0.855777	0.171195	0.737876	0.118103	0.618319
898	0.897	0.0570076	0.835795	0.0782636	0.865889	0.0765162	0.855777	0.171195	0.737876	0.118103	0.618319
899	0.898	0.0570076	0.835795	0.0782636	0.864396	0.0765162	0.855777	0.171195	0.736388	0.118103	0.612069
900	0.899	0.0570076	0.835795	0.0782636	0.864396	0.0765162	0.855777	0.169707	0.736388	0.118103	0.612069
901	0.9	0.0570076	0.835795	0.0782636	0.864396	0.0765162	0.854512	0.169707	0.736388	0.118103	0.605819
902	0.901	0.0570076	0.826705	0.0782636	0.864396	0.0765162	0.854512	0.169707	0.736388	0.118103	0.605819
903	0.902	0.0570076	0.826705	0.0782636	0.864396	0.0765162	0.854512	0.169707	0.734854	0.118103	0.605819
904	0.903	0.0570076	0.826705	0.0782636	0.864396	0.0765162	0.854512	0.169707	0.734854	0.118103	0.605819
905	0.904	0.0570076	0.826705	0.0782636	0.864396	0.0765162	0.854512	0.169707	0.734854	0.118103	0.605819
906	0.905	0.0570076	0.826705	0.0782636	0.864396	0.0739683	0.854512	0.169707	0.734854	0.118103	0.605819
907	0.906	0.0570076	0.826705	0.0782636	0.862858	0.0739683	0.854512	0.169707	0.734854	0.118103	0.605819
908	0.907	0.0570076	0.826705	0.0782636	0.859849	0.0739683	0.854512	0.169707	0.734854	0.118103	0.605819
909	0.908	0.0570076	0.826705	0.0782636	0.859849	0.0739683	0.854512	0.169707	0.733321	0.118103	0.605819
910	0.909	0.0570076	0.826705	0.0782636	0.859849	0.0739683	0.854512	0.169707	0.733321	0.118103	0.605819
911	0.91	0.0570076	0.826705	0.0782636	0.859849	0.0739683	0.854512	0.169707	0.733321	0.118103	0.593319
912	0.911	0.0570076	0.826705	0.0782636	0.859849	0.0739683	0.854512	0.169707	0.730344	0.118103	0.593319
913	0.912	0.0570076	0.826705	0.0782636	0.859849	0.0739683	0.853292	0.169707	0.730344	0.118103	0.584698
914	0.913	0.0570076	0.826705	0.0782636	0.858378	0.0727337	0.853292	0.169707	0.730344	0.118103	0.584698
915	0.914	0.0570076	0.826705	0.0782636	0.858378	0.0727337	0.853292	0.169707	0.730344	0.118103	0.584698
916	0.915	0.0570076	0.826705	0.0782636	0.858378	0.0727337	0.853292	0.168219	0.730344	0.118103	0.584698
917	0.916	0.0570076	0.826705	0.0782636	0.85684	0.0727337	0.853292	0.168219	0.730344	0.118103	0.578448
918	0.917	0.0570076	0.826705	0.0782636	0.855301	0.0727337	0.853292	0.168219	0.730344	0.109483	0.578448
919	0.918	0.0570076	0.826705	0.0767252	0.855301	0.0727337	0.853292	0.168219	0.730344	0.109483	0.578448
920	0.919	0.0570076	0.826705	0.0767252	0.855301	0.0727337	0.853292	0.168219	0.730344	0.109483	0.578448
921	0.92	0.0570076	0.826705	0.0767252	0.855301	0.0727337	0.853292	0.168219	0.730344	0.109483	0.578448
922	0.921	0.0570076	0.826705	0.0767252	0.855301	0.0727337	0.853292	0.168219	0.730344	0.109483	0.572198
923	0.922	0.0570076	0.826705	0.0767252	0.855301	0.0727337	0.853292	0.168219	0.730344	0.100862	0.565948
924	0.923	0.0570076	0.826705	0.0767252	0.855301	0.0727337	0.853292	0.168219	0.730344	0.100862	0.565948
925	0.924	0.0570076	0.826705	0.0767252	0.853786	0.0727337	0.853292	0.166731	0.730344	0.100862	0.565948
926	0.925	0.0570076	0.826705	0.0767252	0.852294	0.0727337	0.852026	0.166731	0.728811	0.100862	0.559698
927	0.926	0.0570076	0.826705	0.0767252	0.850755	0.0727337	0.852026	0.165197	0.728811	0.100862	0.559698
928	0.927	0.0570076	0.826705	0.0767252	0.850755	0.0727337	0.852026	0.165197	0.728811	0.100862	0.559698
929	0.928	0.0570076	0.817614	0.0767252	0.850755	0.0727337	0.852026	0.165197	0.728811	0.100862	0.559698
930	0.929	0.0570076	0.817614	0.0767252	0.850755	0.0727337	0.850744	0.165197	0.728811	0.100862	0.553448
931	0.93	0.0570076	0.817614	0.0767252	0.850755	0.0727337	0.850744	0.165197	0.727323	0.100862	0.544828
932	0.931	0.0570076	0.811364	0.0767252	0.849217	0.0727337	0.850744	0.165197	0.727323	0.100862	0.544828
933	0.932	0.0570076	0.811364	0.0767252	0.849217	0.0727337	0.850744	0.165197	0.727323	0.100862	0.544828
934	0.933	0.0570076	0.811364	0.0767252	0.849217	0.0727337	0.850744	0.163663	0.727323	0.100862	0.538578
935	0.934	0.0570076	0.811364	0.0767252	0.849217	0.0714992	0.850744	0.163663	0.727323	0.100862	0.538578
936	0.935	0.0570076	0.811364	0.0767252	0.849217	0.0714992	0.850744	0.163663	0.727323	0.100862	0.538578
937	0.936	0.0570076	0.811364	0.0767252	0.844693	0.0714992	0.850744	0.162129	0.727323	0.100862	0.538578
938	0.937	0.0570076	0.811364	0.0767252	0.844693	0.0714992	0.850744	0.162129	0.727323	0.100862	0.538578
939	0.938	0.0570076	0.811364	0.0767252	0.844693	0.0714992	0.849478	0.162129	0.727323	0.100862	0.538578
940	0.939	0.0570076	0.811364	0.0767252	0.844693	0.0714992	0.848213	0.162129	0.727323	0.100862	0.538578
941	0.94	0.0570076	0.811364	0.0767252	0.844693	0.0714992	0.846978	0.162129	0.725834	0.100862	0.538578
942	0.941	0.0570076	0.811364	0.0767252	0.844693	0.0714992	0.846978	0.159062	0.725834	0.100862	0.532328
943	0.942	0.0570076	0.811364	0.0767252	0.844693	0.0714992	0.845696	0.159062	0.725834	0.100862	0.532328
944	0.943	0.0570076	0.811364	0.0767252	0.844693	0.0714992	0.845696	0.159062	0.725834	0.100862	0.523707
945	0.944	0.0570076	0.811364	0.0767252	0.844693	0.0714992	0.845696	0.159062	0.725834	0.100862	0.523707
946	0.945	0.0570076	0.811364	0.0767252	0.843155	0.0714992	0.845696	0.159062	0.725834	0.100862	0.523707
947	0.946	0.0570076	0.811364	0.0767252	0.843155	0.0714992	0.843242	0.159062	0.724301	0.100862	0.523707
948	0.947	0.0570076	0.811364	0.0767252	0.843155	0.0714992	0.842022	0.159062	0.724301	0.100862	0.523707
949	0.948	0.0570076	0.811364	0.0767252	0.843155	0.0714992	0.842022	0.159062	0.724301	0.100862	0.523707
950	0.949	0.0570076	0.811364	0.0767252	0.843155	0.0714992	0.842022	0.159062	0.722813	0.100862	0.523707
951	0.95	0.0570076	0.811364	0.0767252	0.843155	0.0714992	0.842022	0.159062	0.721324	0.100862	0.523707
952	0.951	0.0507576	0.811364	0.0767252	0.843155	0.0702646	0.842022	0.159062	0.719836	0.100862	0.523707
953	0.952	0.0507576	0.811364	0.0767252	0.843155	0.0702646	0.842022	0.159062	0.718303	0.100862	0.523707
954	0.953	0.0507576	0.811364	0.0767252	0.843155	0.0702646	0.840788	0.159062	0.718303	0.100862	0.523707
955	0.954	0.0507576	0.811364	0.0767252	0.843155	0.0702646	0.839553	0.159062	0.716815	0.100862	0.523707
956	0.955	0.0507576	0.811364	0.0751867	0.843155	0.0702646	0.839553	0.157574	0.716815	0.100862	0.523707
957	0.956	0.0507576	0.811364	0.0751867	0.843155	0.0702646	0.838334	0.157574	0.716815	0.0922414	0.523707
958	0.957	0.0507576	0.811364	0.0751867	0.843155	0.0702646	0.838334	0.156086	0.716815	0.0922414	0.517457
959	0.958	0.0507576	0.811364	0.0751867	0.843155	0.0702646	0.837114	0.156086	0.716815	0.0922414	0.517457
960	0.959	0.0507576	0.811364	0.0751867	0.843155	0.0702646	0.837114	0.156086	0.715281	0.0922414	0.511207
961	0.96	0.0507576	0.811364	0.0751867	0.843155	0.0702646	0.834645	0.156086	0.713793	0.0922414	0.511207
962	0.961	0.0507576	0.811364	0.0751867	0.843155	0.0702646	0.834645	0.154552	0.713793	0.0836207	0.511207
963	0.962	0.0507576	0.811364	0.0751867	0.843155	0.06903	0.833411	0.154552	0.713793	0.0836207	0.504957
964	0.963	0.0507576	0.811364	0.0751867	0.843155	0.06903	0.832176	0.154552	0.712259	0.0836207	0.492457
965	0.964	0.0507576	0.811364	0.0751867	0.843155	0.06903	0.832176	0.153018	0.712259	0.0836207	0.486207
966	0.965	0.0507576	0.811364	0.0751867	0.840147	0.06903	0.832176	0.153018	0.712259	0.0836207	0.479957
967	0.966	0.0507576	0.811364	0.0751867	0.840147	0.0677642	0.830941	0.153018	0.712259	0.075	0.479957
968	0.967	0.0507576	0.811364	0.0751867	0.840147	0.0677642	0.830941	0.153018	0.712259	0.075	0.479957
969	0.968	0.0507576	0.811364	0.0751867	0.838609	0.0677642	0.830941	0.153018	0.710771	0.075	0.473707
970	0.969	0.0507576	0.80303	0.0751867	0.837116	0.0677642	0.830941	0.153018	0.710771	0.075	0.473707
971	0.97	0.0507576	0.80303	0.0751867	0.837116	0.0677642	0.829707	0.153018	0.709283	0.075	0.467457
972	0.971	0.0507576	0.79678	0.0751867	0.837116	0.0677642	0.829707	0.153018	0.707795	0.075	0.467457
973	0.972	0.0507576	0.79678	0.0751867	0.835578	0.0677642	0.829707	0.153018	0.707795	0.075	0.467457
974	0.973	0.0507576	0.79678	0.0751867	0.835578	0.0664984	0.828441	0.15153	0.706261	0.075	0.467457
975	0.974	0.0507576	0.79678	0.0751867	0.835578	0.0664984	0.827206	0.150042	0.704727	0.075	0.467457
976	0.975	0.0507576	0.79678	0.0736482	0.835578	0.0652163	0.827206	0.148554	0.703239	0.075	0.454957
977	0.976	0.0507576	0.79678	0.0736482	0.830985	0.0652163	0.824705	0.148554	0.703239	0.075	0.454957
978	0.977	0.0507576	0.79678	0.0706172	0.829447	0.0639505	0.82347	0.147066	0.703239	0.075	0.448707
979	0.978	0.0507576	0.79053	0.0690788	0.824878	0.0639505	0.82347	0.145532	0.698684	0.075	0.448707
980	0.979	0.0507576	0.79053	0.0690788	0.824878	0.0626684	0.82347	0.141022	0.697195	0.06875	0.442457
981	0.98	0.0507576	0.79053	0.0690788	0.823339	0.0614026	0.82347	0.141022	0.697195	0.0625	0.442457
982	0.981	0.0507576	0.79053	0.0690788	0.823339	0.0614026	0.82347	0.141022	0.694128	0.0625	0.436207
983	0.982	0.0507576	0.782197	0.0675862	0.821801	0.0575727	0.82347	0.141022	0.694128	0.05625	0.436207
984	0.983	0.0507576	0.775947	0.0675862	0.821801	0.0575727	0.822236	0.139488	0.69264	0.05625	0.436207
985	0.984	0.0507576	0.775947	0.0660937	0.820262	0.0575727	0.822236	0.139488	0.69264	0.05625	0.429957
986	0.985	0.0507576	0.775947	0.0645552	0.818724	0.0575727	0.819767	0.137955	0.689618	0.05625	0.429957
987	0.986	0.0507576	0.775947	0.0645552	0.818724	0.0575727	0.814735	0.137955	0.688084	0.05625	0.415086
988	0.987	0.0507576	0.775947	0.0645552	0.812662	0.0562906	0.809749	0.136467	0.683483	0.05625	0.415086
989	0.988	0.0507576	0.775947	0.0645552	0.811169	0.0562906	0.808514	0.134978	0.678882	0.05625	0.415086
990	0.989	0.0507576	0.766856	0.0645552	0.803591	0.0562906	0.803606	0.134978	0.677394	0.05625	0.415086
991	0.99	0.0507576	0.754356	0.0645552	0.803591	0.0562906	0.802372	0.131957	0.67586	0.05625	0.391595
992	0.991	0.0507576	0.748106	0.0630627	0.800606	0.0550561	0.801106	0.128935	0.672793	0.05625	0.391595
993	0.992	0.0507576	0.735606	0.0630627	0.796105	0.0538215	0.798605	0.119869	0.671259	0.05625	0.391595
994	0.993	0.0507576	0.735606	0.0630627	0.789997	0.0538215	0.797371	0.118381	0.669725	0.05625	0.391595
995	0.994	0.0507576	0.735606	0.0615921	0.785451	0.0538215	0.794902	0.115359	0.663681	0.05	0.355603
996	0.995	0.0507576	0.727273	0.058607	0.782374	0.0538215	0.788744	0.112383	0.657638	0.05	0.349353
997	0.996	0.0507576	0.718182	0.0571145	0.777805	0.0525557	0.786275	0.112383	0.654616	0.04375	0.349353
998	0.997	0.0507576	0.718182	0.0541068	0.773213	0.0512899	0.776365	0.110895	0.638019	0.04375	0.336853
999	0.998	0.0507576	0.696591	0.0541068	0.757988	0.0512899	0.761392	0.104943	0.627419	0.04375	0.315733
1000	0.999	0.025	0.684091	0.0541068	0.741408	0.0437887	0.737933	0.0988533	0.600086	0.03125	0.266379
1001	1	0	0	0	0	0	0	0	0	0	0

## Sheet: Figure 6_Results
#Nodes	#Nodes	Dataset	Accuracy	F1.Score	mAP	mAR	AUC
1	0	Montgomery	0.88	0.888	0.872	0.878	0.932
		Shenzhen	0.892	0.892	0.892	0.891	0.939
		Combine	0.891	0.892	0.89	0.89	0.943
		Shenzhen Train and Montgomery test	0.7	0.702	0.698	0.71	0.754
		Shenzhen Test and Montgomery train	0.54	0.574	0.51	0.517	0.737
2	8	Montgomery	0.862169	0.870047	0.879407	0.860985	0.949148
		Shenzhen	0.901877	0.902269	0.902755	0.901783	0.947837
		Combine	0.89375	0.895062	0.896892	0.893256	0.951671
		Shenzhen Train and Montgomery test	0.782609	0.775306	0.778439	0.772198	0.865948
		Shenzhen Test and Montgomery train	0.755287	0.76673	0.776365	0.757331	0.839815
3	16	Montgomery	0.920106	0.923628	0.934677	0.913068	0.960701
		Shenzhen	0.891339	0.895302	0.898751	0.891951	0.944242
		Combine	0.88875	0.89158	0.895175	0.888035	0.945888
		Shenzhen Train and Montgomery test	0.782609	0.787477	0.783824	0.791164	0.846983
		Shenzhen Test and Montgomery train	0.776435	0.780384	0.783218	0.777571	0.833571
4	24	Montgomery	0.87037	0.873152	0.872098	0.874242	0.95786
		Shenzhen	0.900407	0.901624	0.902459	0.900792	0.944538
		Combine	0.89625	0.897682	0.899477	0.8959	0.950913
		Shenzhen Train and Montgomery test	0.746377	0.764059	0.763463	0.764655	0.846552
		Shenzhen Test and Montgomery train	0.747734	0.768987	0.788374	0.75053	0.839402
5	32	Montgomery	0.929	0.937	0.921	0.928	0.965
		Shenzhen	0.908	0.909	0.908	0.908	0.948
		Combine	0.9	0.902	0.898	0.899	0.95
		Shenzhen Train and Montgomery test	0.811	0.808	0.813	0.797	0.873
		Shenzhen Test and Montgomery train	0.795	0.798	0.793	0.792	0.853
6	40	Montgomery	0.862434	0.865206	0.866682	0.863826	0.955161
		Shenzhen	0.898824	0.90079	0.90222	0.89937	0.949389
		Combine	0.895	0.897274	0.899573	0.894995	0.948357
		Shenzhen Train and Montgomery test	0.768116	0.788147	0.788147	0.788147	0.849246
		Shenzhen Test and Montgomery train	0.756798	0.758287	0.760785	0.755806	0.842741
7	48	Montgomery	0.905556	0.907222	0.909078	0.905492	0.961648
		Shenzhen	0.898847	0.899845	0.900389	0.899302	0.94422
		Combine	0.8725	0.880183	0.888298	0.872677	0.948787
		Shenzhen Train and Montgomery test	0.731884	0.721404	0.738874	0.704741	0.825862
		Shenzhen Test and Montgomery train	0.747734	0.772094	0.794729	0.750712	0.838633
8	56	Montgomery	0.90582	0.904024	0.90758	0.900568	0.952557
		Shenzhen	0.906468	0.90745	0.908141	0.906762	0.946262
		Combine	0.89875	0.899926	0.901321	0.898539	0.953506
		Shenzhen Train and Montgomery test	0.753623	0.747198	0.747198	0.747198	0.839009
		Shenzhen Test and Montgomery train	0.783988	0.79059	0.79578	0.785468	0.83515
9	64	Montgomery	0.877249	0.876158	0.876808	0.875568	0.950829
		Shenzhen	0.910991	0.911749	0.912144	0.911356	0.951865
		Combine	0.88125	0.883978	0.887484	0.880549	0.950045
		Shenzhen Train and Montgomery test	0.65942	0.642391	0.649821	0.635129	0.757328
		Shenzhen Test and Montgomery train	0.753776	0.764422	0.773294	0.755752	0.816967
10	72	Montgomery	0.89127	0.893888	0.905281	0.883144	0.958546
		Shenzhen	0.886771	0.888183	0.889842	0.886533	0.944092
		Combine	0.8975	0.898854	0.900604	0.897118	0.946638
		Shenzhen Train and Montgomery test	0.746377	0.744055	0.781385	0.710129	0.821336
		Shenzhen Test and Montgomery train	0.777946	0.790489	0.801246	0.780018	0.847041
11	80	Montgomery	0.87672	0.881804	0.885471	0.878409	0.960275
		Shenzhen	0.895862	0.896446	0.896803	0.896089	0.944891
		Combine	0.87125	0.874882	0.879648	0.870187	0.947318
		Shenzhen Train and Montgomery test	0.775362	0.787041	0.784444	0.789655	0.844828
		Shenzhen Test and Montgomery train	0.768882	0.773194	0.776328	0.770085	0.825263
12	88	Montgomery	0.898413	0.902891	0.911254	0.895076	0.963163
		Shenzhen	0.886771	0.889192	0.891415	0.886993	0.946971
		Combine	0.895	0.89755	0.90041	0.894725	0.948459
		Shenzhen Train and Montgomery test	0.818841	0.812755	0.819811	0.805819	0.894612
		Shenzhen Test and Montgomery train	0.750755	0.763862	0.775086	0.752958	0.824656
13	96	Montgomery	0.898413	0.899997	0.905968	0.894318	0.962784
		Shenzhen	0.871664	0.875141	0.878273	0.872065	0.945184
		Combine	0.86375	0.870045	0.877969	0.862585	0.949537
		Shenzhen Train and Montgomery test	0.753623	0.769746	0.76859	0.770905	0.834914
		Shenzhen Test and Montgomery train	0.755287	0.772504	0.787804	0.757787	0.82792
14	104	Montgomery	0.870635	0.88131	0.888684	0.874242	0.956558
		Shenzhen	0.898892	0.900217	0.901241	0.899205	0.949921
		Combine	0.89375	0.89557	0.898138	0.893024	0.951756
		Shenzhen Train and Montgomery test	0.731884	0.724891	0.754369	0.697629	0.84375
		Shenzhen Test and Montgomery train	0.791541	0.797325	0.801791	0.792908	0.858302
15	112	Montgomery	0.862434	0.863222	0.880892	0.84678	0.951491
		Shenzhen	0.894324	0.895935	0.897215	0.894661	0.945589
		Combine	0.8875	0.888708	0.889553	0.887866	0.946716
		Shenzhen Train and Montgomery test	0.724638	0.724255	0.721591	0.72694	0.781466
		Shenzhen Test and Montgomery train	0.774924	0.775007	0.77498	0.775033	0.831291
16	120	Montgomery	0.942063	0.942618	0.948772	0.936742	0.970549
		Shenzhen	0.900407	0.900558	0.900643	0.900473	0.944993
		Combine	0.88875	0.890785	0.893358	0.888254	0.949998
		Shenzhen Train and Montgomery test	0.804348	0.806085	0.802291	0.809914	0.864871
		Shenzhen Test and Montgomery train	0.777946	0.785227	0.791022	0.779515	0.846391
17	128	Montgomery	0.897619	0.90378	0.904208	0.903409	0.963068
		Shenzhen	0.892877	0.895185	0.896827	0.893556	0.943503
		Combine	0.87625	0.8792	0.882814	0.875658	0.948412
		Shenzhen Train and Montgomery test	0.731884	0.74591	0.744411	0.747414	0.825054
		Shenzhen Test and Montgomery train	0.785498	0.789541	0.792468	0.786636	0.854744
18	136	Montgomery	0.912963	0.916189	0.931365	0.901894	0.957623
		Shenzhen	0.895997	0.89936	0.902235	0.89658	0.94446
		Combine	0.8875	0.889724	0.892086	0.887383	0.947693
		Shenzhen Train and Montgomery test	0.775362	0.773038	0.80372	0.744612	0.879741
		Shenzhen Test and Montgomery train	0.758308	0.785729	0.811662	0.761403	0.851574
19	144	Montgomery	0.912698	0.915876	0.922455	0.909659	0.955848
		Shenzhen	0.885278	0.887003	0.888353	0.885659	0.945228
		Combine	0.8775	0.882412	0.888011	0.87691	0.947232
		Shenzhen Train and Montgomery test	0.753623	0.744035	0.755435	0.732974	0.834052
		Shenzhen Test and Montgomery train	0.774924	0.784314	0.792056	0.776722	0.846833
20	152	Montgomery	0.884921	0.890762	0.91406	0.871402	0.960606
		Shenzhen	0.889891	0.892195	0.894379	0.890035	0.94502
		Combine	0.89375	0.896473	0.899925	0.893083	0.950912
		Shenzhen Train and Montgomery test	0.565217	0.659458	0.703947	0.620259	0.791379
		Shenzhen Test and Montgomery train	0.779456	0.785415	0.790017	0.780867	0.847737
21	160	Montgomery	0.89127	0.891686	0.90529	0.879545	0.951515
		Shenzhen	0.892831	0.894276	0.895558	0.893005	0.944599
		Combine	0.90125	0.902821	0.904491	0.901168	0.950889
		Shenzhen Train and Montgomery test	0.688406	0.744911	0.76427	0.726509	0.859375
		Shenzhen Test and Montgomery train	0.779456	0.784709	0.788682	0.780775	0.849052
22	168	Montgomery	0.927778	0.927841	0.933798	0.922159	0.951089
		Shenzhen	0.889778	0.891332	0.892812	0.889863	0.946663
		Combine	0.89125	0.893213	0.895766	0.890707	0.950944
		Shenzhen Train and Montgomery test	0.775362	0.776712	0.773281	0.780172	0.842026
		Shenzhen Test and Montgomery train	0.785498	0.786167	0.786429	0.785906	0.849727
23	176	Montgomery	0.913228	0.913618	0.920682	0.906818	0.961837
		Shenzhen	0.891384	0.892867	0.894124	0.891626	0.947595
		Combine	0.8675	0.875916	0.885644	0.86702	0.945091
		Shenzhen Train and Montgomery test	0.775362	0.767659	0.78172	0.754095	0.850647
		Shenzhen Test and Montgomery train	0.787009	0.798246	0.807769	0.788946	0.847541
24	184	Montgomery	0.876984	0.878486	0.88466	0.872727	0.955398
		Shenzhen	0.895862	0.897946	0.89963	0.89627	0.948915
		Combine	0.8975	0.900312	0.904098	0.896584	0.953202
		Shenzhen Train and Montgomery test	0.637681	0.66763	0.807692	0.568966	0.79569
		Shenzhen Test and Montgomery train	0.79003	0.796352	0.8013	0.791466	0.848778
25	192	Montgomery	0.869577	0.874815	0.881474	0.868561	0.96437
		Shenzhen	0.897332	0.898477	0.899196	0.897762	0.949915
		Combine	0.87125	0.878557	0.887352	0.870284	0.943255
		Shenzhen Train and Montgomery test	0.73913	0.731157	0.732361	0.729957	0.806681
		Shenzhen Test and Montgomery train	0.729607	0.763997	0.797525	0.733174	0.837964
26	200	Montgomery	0.920635	0.922058	0.933818	0.910985	0.943513
		Shenzhen	0.880665	0.883277	0.88627	0.880382	0.946753
		Combine	0.87625	0.880074	0.884466	0.875756	0.944615
		Shenzhen Train and Montgomery test	0.608696	0.654178	0.665179	0.643534	0.78125
		Shenzhen Test and Montgomery train	0.776435	0.780682	0.783772	0.777616	0.840069
27	208	Montgomery	0.877778	0.878223	0.881047	0.875568	0.949621
		Shenzhen	0.895862	0.896983	0.897792	0.896177	0.949097
		Combine	0.88875	0.89009	0.891909	0.888286	0.949131
		Shenzhen Train and Montgomery test	0.753623	0.744389	0.758704	0.730603	0.853017
		Shenzhen Test and Montgomery train	0.780967	0.782651	0.783635	0.78167	0.841383
28	216	Montgomery	0.920635	0.921654	0.932799	0.910985	0.966477
		Shenzhen	0.894301	0.895232	0.895779	0.894686	0.949579
		Combine	0.8725	0.877516	0.883109	0.872034	0.951936
		Shenzhen Train and Montgomery test	0.746377	0.747339	0.744272	0.750431	0.847198
		Shenzhen Test and Montgomery train	0.773414	0.776775	0.779105	0.774458	0.835127
29	224	Montgomery	0.884392	0.886241	0.888757	0.883902	0.95767
		Shenzhen	0.904907	0.905842	0.906416	0.905271	0.948818
		Combine	0.8875	0.889546	0.891389	0.887727	0.951514
		Shenzhen Train and Montgomery test	0.724638	0.743534	0.743534	0.743534	0.835129
		Shenzhen Test and Montgomery train	0.770393	0.77519	0.778749	0.771664	0.834034
30	232	Montgomery	0.913228	0.914537	0.922666	0.906818	0.953717
		Shenzhen	0.879127	0.883923	0.888046	0.87997	0.948888
		Combine	0.88625	0.889145	0.892394	0.885942	0.948819
		Shenzhen Train and Montgomery test	0.731884	0.734895	0.731884	0.737931	0.816379
		Shenzhen Test and Montgomery train	0.76435	0.775105	0.784109	0.766305	0.833582
31	240	Montgomery	0.87672	0.879205	0.882204	0.876326	0.951941
		Shenzhen	0.9019	0.902871	0.90362	0.902125	0.948302
		Combine	0.88375	0.886619	0.889937	0.883334	0.952061
		Shenzhen Train and Montgomery test	0.753623	0.746028	0.767347	0.725862	0.85819
		Shenzhen Test and Montgomery train	0.758308	0.772596	0.784997	0.760581	0.826258
32	248	Montgomery	0.898148	0.899681	0.908266	0.891477	0.956274
		Shenzhen	0.895862	0.896891	0.897466	0.896317	0.944505
		Combine	0.8875	0.89026	0.893749	0.886892	0.951623
		Shenzhen Train and Montgomery test	0.702899	0.716349	0.715031	0.717672	0.849138
		Shenzhen Test and Montgomery train	0.773414	0.774331	0.774753	0.77391	0.835885
33	256	Montgomery	0.90582	0.906563	0.909826	0.903409	0.957173
		Shenzhen	0.885233	0.887257	0.888769	0.885759	0.945869
		Combine	0.89375	0.895179	0.897275	0.893101	0.951366
		Shenzhen Train and Montgomery test	0.826087	0.820492	0.829091	0.812069	0.884698
		Shenzhen Test and Montgomery train	0.750755	0.773761	0.794983	0.753643	0.83832
34	264	Montgomery	0.884921	0.885242	0.890186	0.880492	0.957173
		Shenzhen	0.900384	0.900698	0.900808	0.900589	0.947377
		Combine	0.8725	0.876033	0.87984	0.872285	0.948084
		Shenzhen Train and Montgomery test	0.782609	0.79599	0.793718	0.798276	0.878664
		Shenzhen Test and Montgomery train	0.771903	0.782654	0.791675	0.773837	0.848589
35	272	Montgomery	0.87672	0.882317	0.888136	0.876894	0.954285
		Shenzhen	0.894324	0.895084	0.895551	0.894618	0.945822
		Combine	0.89625	0.89705	0.898364	0.895743	0.951757
		Shenzhen Train and Montgomery test	0.666667	0.723759	0.743112	0.705388	0.814063
		Shenzhen Test and Montgomery train	0.785498	0.791556	0.796258	0.78691	0.850574
36	280	Montgomery	0.869048	0.874213	0.895231	0.855871	0.938542
		Shenzhen	0.888308	0.889948	0.891444	0.888461	0.946571
		Combine	0.88625	0.887029	0.888045	0.886022	0.95278
		Shenzhen Train and Montgomery test	0.666667	0.656416	0.65723	0.655603	0.753448
		Shenzhen Test and Montgomery train	0.673716	0.71981	0.766968	0.678115	0.821045
37	288	Montgomery	0.862169	0.867095	0.869079	0.865152	0.952652
		Shenzhen	0.904907	0.905297	0.905413	0.905181	0.946909
		Combine	0.8925	0.893725	0.895519	0.891945	0.950084
		Shenzhen Train and Montgomery test	0.710145	0.710164	0.762363	0.664655	0.824569
		Shenzhen Test and Montgomery train	0.773414	0.787199	0.799152	0.775599	0.850442
38	296	Montgomery	0.905556	0.908664	0.920255	0.897727	0.962003
		Shenzhen	0.883718	0.885604	0.88751	0.883711	0.944672
		Combine	0.8875	0.891258	0.895658	0.886978	0.948178
		Shenzhen Train and Montgomery test	0.717391	0.728096	0.726032	0.730172	0.835345
		Shenzhen Test and Montgomery train	0.765861	0.780796	0.793856	0.768158	0.851592
39	304	Montgomery	0.89127	0.893772	0.899655	0.888068	0.944626
		Shenzhen	0.897377	0.898491	0.899269	0.897715	0.948943
		Combine	0.87875	0.880628	0.882749	0.878522	0.951069
		Shenzhen Train and Montgomery test	0.782609	0.774863	0.779964	0.769828	0.81681
		Shenzhen Test and Montgomery train	0.755287	0.771232	0.78526	0.757696	0.84192
40	312	Montgomery	0.891799	0.890656	0.898606	0.883144	0.952391
		Shenzhen	0.898892	0.899552	0.89985	0.899255	0.950516
		Combine	0.88875	0.89055	0.893055	0.888069	0.948334
		Shenzhen Train and Montgomery test	0.775362	0.787041	0.784444	0.789655	0.864224
		Shenzhen Test and Montgomery train	0.756798	0.761571	0.765085	0.758089	0.829784
41	320	Montgomery	0.891799	0.892833	0.895023	0.890909	0.958617
		Shenzhen	0.903437	0.904374	0.905023	0.90373	0.948329
		Combine	0.89125	0.892482	0.894223	0.890758	0.949295
		Shenzhen Train and Montgomery test	0.710145	0.722208	0.720501	0.723922	0.809052
		Shenzhen Test and Montgomery train	0.780967	0.78574	0.789293	0.782218	0.848954
42	328	Montgomery	0.89127	0.892263	0.898756	0.885985	0.958902
		Shenzhen	0.892831	0.893287	0.893565	0.893009	0.946379
		Combine	0.8825	0.885837	0.890047	0.881691	0.953866
		Shenzhen Train and Montgomery test	0.57971	0.654509	0.683333	0.628017	0.763793
		Shenzhen Test and Montgomery train	0.76435	0.764434	0.764938	0.763931	0.844394
43	336	Montgomery	0.913492	0.914557	0.926988	0.902652	0.953883
		Shenzhen	0.891294	0.892451	0.893182	0.891725	0.947018
		Combine	0.8975	0.898953	0.900724	0.897197	0.946911
		Shenzhen Train and Montgomery test	0.782609	0.776001	0.777439	0.774569	0.857543
		Shenzhen Test and Montgomery train	0.744713	0.747483	0.751611	0.743399	0.842734
44	344	Montgomery	0.89127	0.891758	0.892671	0.890909	0.950284
		Shenzhen	0.888308	0.890463	0.892062	0.888874	0.94673
		Combine	0.8625	0.872163	0.883968	0.861224	0.942951
		Shenzhen Train and Montgomery test	0.731884	0.720732	0.729834	0.711853	0.791164
		Shenzhen Test and Montgomery train	0.76284	0.769059	0.773863	0.764315	0.838982
45	352	Montgomery	0.870106	0.871293	0.877717	0.865152	0.947254
		Shenzhen	0.880665	0.88626	0.891469	0.881254	0.940989
		Combine	0.88875	0.889912	0.891166	0.888664	0.950592
		Shenzhen Train and Montgomery test	0.811594	0.81684	0.812815	0.820905	0.88944
		Shenzhen Test and Montgomery train	0.747734	0.74949	0.752351	0.74665	0.840799
46	360	Montgomery	0.89127	0.895958	0.899207	0.892992	0.958026
		Shenzhen	0.886839	0.888515	0.890249	0.886792	0.940504
		Combine	0.8725	0.878863	0.886452	0.871567	0.945669
		Shenzhen Train and Montgomery test	0.666667	0.723759	0.743112	0.705388	0.826078
		Shenzhen Test and Montgomery train	0.785498	0.791556	0.796258	0.78691	0.851893
47	368	Montgomery	0.927778	0.928468	0.938028	0.919318	0.954545
		Shenzhen	0.894324	0.896059	0.89751	0.894615	0.948921
		Combine	0.89625	0.898245	0.900618	0.895898	0.950741
		Shenzhen Train and Montgomery test	0.731884	0.721012	0.727929	0.714224	0.84569
		Shenzhen Test and Montgomery train	0.768882	0.773821	0.7775	0.770176	0.839354
48	376	Montgomery	0.891534	0.891079	0.905304	0.877462	0.954995
		Shenzhen	0.886839	0.887741	0.888371	0.887113	0.944096
		Combine	0.8625	0.871228	0.881759	0.861269	0.935308
		Shenzhen Train and Montgomery test	0.724638	0.715717	0.74183	0.691379	0.861422
		Shenzhen Test and Montgomery train	0.726586	0.72657	0.726958	0.726181	0.791283
49	384	Montgomery	0.898677	0.897143	0.902989	0.891477	0.949242
		Shenzhen	0.897399	0.898857	0.899843	0.897879	0.946016
		Combine	0.89375	0.895466	0.897493	0.893461	0.947139
		Shenzhen Train and Montgomery test	0.753623	0.745044	0.762649	0.728233	0.810345
		Shenzhen Test and Montgomery train	0.774924	0.780631	0.784999	0.776311	0.843551
50	392	Montgomery	0.90582	0.909124	0.911503	0.906818	0.962524
		Shenzhen	0.897377	0.898432	0.899156	0.897714	0.946778
		Combine	0.89875	0.900818	0.903327	0.898354	0.949819
		Shenzhen Train and Montgomery test	0.73913	0.748738	0.746199	0.751293	0.847198
		Shenzhen Test and Montgomery train	0.771903	0.785337	0.796943	0.774065	0.850992
51	400	Montgomery	0.891005	0.895597	0.908655	0.883144	0.955777
		Shenzhen	0.888286	0.890645	0.892634	0.888668	0.946201
		Combine	0.89125	0.892818	0.89401	0.891631	0.94885
		Shenzhen Train and Montgomery test	0.746377	0.737323	0.740844	0.733836	0.826078
		Shenzhen Test and Montgomery train	0.777946	0.780702	0.782537	0.778876	0.846137
52	408	Montgomery	0.913228	0.915043	0.92823	0.902652	0.953598
		Shenzhen	0.885233	0.887284	0.889505	0.885111	0.946588
		Combine	0.87375	0.878602	0.884169	0.873176	0.945123
		Shenzhen Train and Montgomery test	0.768116	0.759604	0.771739	0.747845	0.870043
		Shenzhen Test and Montgomery train	0.776435	0.781312	0.78495	0.777708	0.845562
53	416	Montgomery	0.891005	0.895652	0.906705	0.885227	0.952699
		Shenzhen	0.88521	0.887974	0.890548	0.885458	0.946546
		Combine	0.89375	0.895331	0.897296	0.893383	0.951287
		Shenzhen Train and Montgomery test	0.746377	0.738507	0.761072	0.717241	0.825216
		Shenzhen Test and Montgomery train	0.776435	0.782345	0.786897	0.777845	0.838601
54	424	Montgomery	0.877249	0.877532	0.876714	0.878409	0.945289
		Shenzhen	0.891316	0.893221	0.894935	0.891517	0.948503
		Combine	0.895	0.895847	0.897024	0.894678	0.952077
		Shenzhen Train and Montgomery test	0.746377	0.741752	0.773509	0.7125	0.86444
		Shenzhen Test and Montgomery train	0.780967	0.786768	0.791232	0.782355	0.852571
55	432	Montgomery	0.913228	0.91224	0.914929	0.909659	0.962263
		Shenzhen	0.898869	0.899206	0.899361	0.899051	0.951137
		Combine	0.89	0.891817	0.894016	0.889633	0.948881
		Shenzhen Train and Montgomery test	0.753623	0.753644	0.750631	0.756681	0.82069
		Shenzhen Test and Montgomery train	0.652568	0.713692	0.780244	0.657601	0.829143
56	440	Montgomery	0.855026	0.858456	0.857295	0.859659	0.948106
		Shenzhen	0.900362	0.900607	0.900923	0.900292	0.950294
		Combine	0.89375	0.896067	0.89923	0.892944	0.95396
		Shenzhen Train and Montgomery test	0.695652	0.681654	0.700263	0.664009	0.806466
		Shenzhen Test and Montgomery train	0.774924	0.782973	0.789468	0.776585	0.841509
57	448	Montgomery	0.86164	0.86752	0.890055	0.848864	0.956534
		Shenzhen	0.898892	0.900573	0.901907	0.899251	0.947533
		Combine	0.8925	0.894451	0.896331	0.892587	0.950037
		Shenzhen Train and Montgomery test	0.681159	0.668468	0.7	0.639655	0.758621
		Shenzhen Test and Montgomery train	0.743202	0.766784	0.788584	0.746157	0.838373
58	456	Montgomery	0.899206	0.903178	0.905955	0.900568	0.956795
		Shenzhen	0.904907	0.905849	0.906473	0.905226	0.946991
		Combine	0.885	0.887707	0.890976	0.884487	0.948974
		Shenzhen Train and Montgomery test	0.782609	0.774863	0.779964	0.769828	0.876509
		Shenzhen Test and Montgomery train	0.773414	0.773362	0.773362	0.773362	0.840034
59	464	Montgomery	0.899206	0.902975	0.908406	0.897727	0.957079
		Shenzhen	0.889778	0.891007	0.892016	0.890001	0.944035
		Combine	0.88875	0.892677	0.897469	0.88796	0.949232
		Shenzhen Train and Montgomery test	0.652174	0.707581	0.72551	0.690517	0.796336
		Shenzhen Test and Montgomery train	0.761329	0.784756	0.806453	0.764196	0.849059
60	472	Montgomery	0.870106	0.873923	0.879459	0.868561	0.94633
		Shenzhen	0.892786	0.893867	0.89468	0.893056	0.946844
		Combine	0.8925	0.894453	0.896971	0.891961	0.951741
		Shenzhen Train and Montgomery test	0.789855	0.784287	0.802815	0.766595	0.877802
		Shenzhen Test and Montgomery train	0.740181	0.757808	0.773468	0.74277	0.815536
61	480	Montgomery	0.898942	0.899643	0.902201	0.897159	0.95464
		Shenzhen	0.903415	0.903939	0.904261	0.903618	0.948521
		Combine	0.89375	0.895782	0.898354	0.893258	0.950654
		Shenzhen Train and Montgomery test	0.688406	0.682719	0.681605	0.683836	0.781681
		Shenzhen Test and Montgomery train	0.755287	0.773164	0.789128	0.757833	0.842246
62	488	Montgomery	0.906085	0.906239	0.914289	0.898485	0.957694
		Shenzhen	0.885256	0.885967	0.886898	0.885044	0.947105
		Combine	0.885	0.887115	0.889274	0.884977	0.946818
		Shenzhen Train and Montgomery test	0.695652	0.694941	0.75	0.647414	0.874353
		Shenzhen Test and Montgomery train	0.756798	0.757493	0.757765	0.757221	0.842944
63	496	Montgomery	0.906085	0.909856	0.917473	0.902652	0.959115
		Shenzhen	0.885233	0.888049	0.890401	0.885759	0.949406
		Combine	0.895	0.895941	0.897229	0.894664	0.951123
		Shenzhen Train and Montgomery test	0.775362	0.767027	0.775396	0.758836	0.823276
		Shenzhen Test and Montgomery train	0.761329	0.779562	0.795905	0.763877	0.84627
64	504	Montgomery	0.905556	0.905313	0.913177	0.897727	0.960109
		Shenzhen	0.894346	0.895211	0.895644	0.894778	0.949733
		Combine	0.89125	0.892672	0.89397	0.891384	0.948826
		Shenzhen Train and Montgomery test	0.73913	0.728465	0.73913	0.718103	0.845043
		Shenzhen Test and Montgomery train	0.783988	0.788477	0.791787	0.785194	0.855249
65	512	Montgomery	0.876984	0.87911	0.891119	0.867803	0.955563
		Shenzhen	0.846065	0.854256	0.863081	0.845925	0.943191
		Combine	0.89625	0.896368	0.896398	0.896337	0.951296
		Shenzhen Train and Montgomery test	0.782609	0.775173	0.788043	0.762716	0.864871
		Shenzhen Test and Montgomery train	0.758308	0.776363	0.792516	0.760855	0.841027

## Sheet: Figure 9_Results
PSNR MLSM based on CP using SSIM for SZ Dataset fold 1 testing data as query																				PSNR SLSM based on CP using ED for SZ Dataset fold 1 testing data as query																					PSNR MLSM based on CP using SSIM for MC Dataset fold 1 testing data as query
1	2	3	4	5	6	7	8	9	10	11	12	13	14	15	16	17	18	19	20	1	2	3	4	5	6	7	8	9	10	11	12	13	14	15	16	17	18	19	20		1	2	3	4	5	6	7	8	9
17.7041	17.3552	16.0357	14.8812	15.5455	16.4438	16.9773	13.8739	16.0288	13.9372	16.8622	18.0918	15.0893	16.6372	16.1685	15.1194	15.3644	14.2704	14.6682	14.5704	13.8739	14.2654	16.1685	15.0697	13.7738	13.4577	14.5704	9.19688	15.5402	16.0357	15.0485	15.7656	13.2963	17.3552	16.6372	14.6246	10.6996	12.4013	12.443	11.8432		13.6997	13.4513	13.4397	13.6951	14.2777	12.9299	13.4112	13.7334	13.0699
22.4386	19.7741	17.8982	15.1423	17.1611	16.2845	15.2313	15.8178	15.4761	13.2675	16.618	16.176	14.8978	15.5109	14.9566	12.7386	15.3028	14.4535	16.912	15.6104	13.2675	17.8982	14.9566	8.25448	11.3452	11.9206	11.2988	14.578	13.9074	15.3028	15.2313	17.1611	14.1801	12.1535	11.4093	14.7538	19.7741	14.4535	16.2845	13.8174		13.6226	13.1961	14.568	12.1616	13.3515	14.43	12.6265	13.3292	13.0848
16.2401	13.6212	14.1082	15.9084	14.3004	13.8874	13.4657	13.1821	16.1393	12.8731	12.9004	11.7274	13.5385	13.4317	14.458	13.5547	11.0316	12.1346	12.3013	11.799	14.1082	11.5911	10.2115	8.5654	9.32118	11.1518	12.4935	13.5547	11.8117	9.95099	11.8008	11.7274	12.835	13.8874	10.1593	10.3514	10.6322	13.7153	10.3869	11.0316		13.8403	14.9968	13.5172	12.5662	12.534	11.5464	11.4824	12.9712	10.8031
18.4395	15.0734	17.2497	17.659	15.5076	17.8635	15.2397	17.3234	16.4669	16.6566	16.2417	15.6316	15.5654	15.7215	13.7238	15.281	14.3888	16.3265	14.9093	15.0924	12.1986	12.8125	17.659	15.281	10.8339	13.3043	12.8442	13.3631	14.1991	13.0378	8.35918	12.8105	10.3467	13.8445	13.0349	13.3059	9.70401	7.42394	14.1051	10.1639		14.1668	12.1861	14.9674	10.8463	12.4391	14.3898	12.8466	10.9787	11.4145
17.2027	16.9193	17.4609	16.2233	15.091	16.5297	16.9215	15.1251	16.2433	15.0072	14.3787	15.6833	15.9093	16.1499	15.8064	14.0624	15.2908	15.1623	14.9542	15.8818	13.2517	15.091	17.2027	16.5297	12.4663	12.3837	16.9193	14.4751	14.5868	15.1623	14.658	14.0624	15.9093	11.9494	12.8914	12.8618	13.8547	10.1858	14.3787	11.4538		17.72	14.7061	19.6255	15.8477	13.8159	14.8685	10.8258	11.265	11.5358
18.1433	17.0235	17.5759	15.9402	15.8073	17.8076	15.4945	14.9104	15.6249	15.1293	14.6091	16.4674	14.6469	14.0118	14.0406	14.5591	14.6163	14.771	13.1077	16.246	13.7569	13.7588	14.6163	17.0235	15.4945	12.0859	7.7232	8.37488	13.2526	10.5472	15.8073	13.3344	12.618	17.5759	11.8634	18.1433	14.0952	13.0116	13.636	8.3932		10.9382	9.37114	9.64608	11.2625	11.3083	10.6276	9.17356	9.96785	10.4708
13.1309	12.428	11.4601	11.7772	11.5938	10.5084	12.1471	10.4609	10.2932	10.359	10.0107	10.6074	10.4222	11.3833	10.0526	10.0532	11.0568	10.6548	10.4893	11.2153	10.1837	10.5084	12.428	10.4222	11.0568	10.6074	10.439	13.1309	11.4601	9.90123	10.0584	10.0107	9.97106	10.6548	10.3463	9.64319	11.6042	10.8119	11.7772	10.0829		13.8634	12.6922	14.029	12.505	11.9228	13.3244	12.6658	13.9005	11.3646
15.7878	14.3205	13.4271	15.7321	14.5022	14.2644	14.0162	10.7866	12.5983	13.3107	12.6926	13.0799	12.7389	11.1923	12.6062	12.1931	12.3535	12.5865	11.1435	12.428	15.7878	10.7866	9.62473	10.7623	10.2116	12.5934	9.347	11.358	10.777	12.5865	8.29908	10.8259	10.466	10.9044	10.3843	10.2655	10.9196	11.3643	11.1435	12.0409		12.9609	12.5589	12.8011	12.3471	13.3259	11.121	11.1316	11.2684	11.784
15.2827	13.9695	13.6833	13.8863	14.6618	13.1128	13.6769	13.5975	12.2386	13.6896	13.8754	13.3002	12.7026	12.3376	13.6601	12.6238	12.7297	12.8402	12.9951	12.7348	13.1128	10.9541	12.3451	12.7297	12.2764	11.119	9.51206	10.1033	12.2221	11.4212	11.8763	9.8095	9.91886	10.0071	13.9695	12.2264	10.8832	8.74657	12.7026	13.3002		18.5042	17.2785	18.0658	14.7684	13.4266	16.0749	15.836	12.2504	12.2461
15.1937	15.1021	16.2313	15.5797	15.573	14.2181	14.4643	14.7173	13.3301	13.6815	13.7025	14.0111	15.1222	15.1807	12.283	14.7979	12.8412	13.5565	14.3753	12.8681	12.7947	10.6052	9.43075	14.2181	13.3301	15.1021	15.573	12.283	13.1889	14.5067	12.5331	14.0111	13.5565	10.7514	9.02489	8.98403	9.85958	12.1221	10.747	11.2791		13.1576	11.834	12.172	13.2352	11.4691	12.6577	11.8941	11.0727	11.1949
19.2036	20.2998	17.1142	16.6811	19.9983	14.0484	15.9631	14.7741	12.058	15.0665	13.4236	17.7545	15.09	14.8487	15.1404	14.2748	15.5062	14.4055	15.0839	15.4189	19.2036	13.4236	11.1704	12.7289	12.4442	13.756	14.7741	14.2748	13.934	14.8651	14.1541	15.1404	14.7437	12.6747	11.2154	11.5761	14.0584	11.4992	15.0839	14.0484		13.4232	14.5025	15.3305	13.8585	12.65	12.212	11.8893	12.9535	13.5488
15.4546	13.3631	14.4915	14.1913	13.0133	14.7896	15.1454	12.15	12.4858	12.0049	12.5491	12.965	13.6745	13.5372	14.3353	13.6185	11.877	13.8976	12.6104	11.5957	12.5491	10.4826	11.8375	12.965	12.4313	14.1913	12.0107	13.5372	11.9943	12.5313	11.3816	11.2827	9.94914	9.50165	10.0997	11.0412	12.4858	12.6104	12.1837	12.1314		16.7631	14.3321	11.9667	13.362	12.9012	13.5789	13.6656	13.2926	10.664
12.1178	11.4861	14.3661	11.7777	11.2316	10.695	10.8848	11.4185	11.3708	10.1204	11.8624	11.5035	10.2481	11.0972	11.2526	10.3101	10.8902	11.3965	10.8771	10.7493	8.63199	11.0972	11.4861	10.4644	8.60088	9.51368	10.1048	9.30088	12.1178	7.83667	9.53399	10.2481	8.59916	11.2526	10.1675	9.13142	10.1204	8.89457	8.9494	9.66038		12.1261	13.7035	12.6882	11.066	12.4742	12.312	10.4684	11.9226	12.0242
10.5391	9.26427	8.93326	9.23464	9.44134	9.45177	9.25887	8.89951	9.18912	9.34893	10.1594	9.02375	8.91713	9.10158	8.512	8.47656	8.51003	8.71345	8.60908	8.87922	9.02375	9.23464	10.5391	8.91713	9.26427	8.512	8.60908	8.65555	7.61093	7.2859	7.63592	7.4512	8.23738	8.47656	9.10158	8.05366	8.54873	8.15839	8.75993	8.20944		12.6196	12.0394	11.6844	12.4271	11.6185	11.3368	12.0846	11.1073	11.3921
13.4887	12.0445	10.1708	10.1039	11.6312	11.6699	10.088	9.85568	9.86138	10.3139	10.9596	9.68716	11.2985	9.87564	9.36199	9.99268	9.31416	10.062	9.8581	10.2195	10.1708	10.1039	11.6312	11.6699	9.32392	9.87994	10.365	12.0445	9.31416	9.85568	10.062	8.14243	7.77812	8.97686	10.088	9.13393	8.44077	8.74633	9.68716	9.78233		15.464	15.5381	16.4053	14.4465	17.4117	14.0425	13.9128	14.7359	14.7451
16.5748	17.6676	15.5832	16.1419	14.9508	16.4341	15.2115	15.4142	14.1054	14.6409	14.1761	14.0602	14.1406	15.2197	15.4198	13.5545	14.9791	13.8488	12.6604	15.7389	15.5832	13.8488	14.0602	14.6159	14.8395	16.4341	13.5545	13.347	12.2455	11.9242	12.064	14.604	12.5327	16.1419	14.6131	10.6503	16.5748	12.6953	11.1096	17.6676		13.0449	11.3352	10.6108	11.5035	12.3655	12.7013	14.3582	12.3249	10.4538
19.2967	18.9281	18.0675	18.2135	17.0437	18.4088	11.3694	13.9601	11.6867	10.1318	11.1362	13.9998	11.0696	8.56339	11.0689	9.19315	8.99993	8.88588	9.02203	9.56501	18.0675	11.1362	7.83187	6.76231	8.22104	8.16659	13.9601	10.1318	11.0696	9.98758	11.3694	11.6867	9.02203	8.63227	9.00555	8.23495	8.56339	8.58213	7.57899	7.96047		15.1149	14.1385	15.6905	15.0457	16.2405	15.2671	13.6444	12.613	13.7717
16.1863	14.6382	14.5347	14.2663	14.3271	13.3867	14.1026	13.4531	13.3416	13.1381	12.1519	12.6258	13.8961	12.9925	11.9742	14.1009	12.8544	12.5385	12.9065	13.9505	12.0782	16.1863	9.60214	7.9257	14.6382	14.5347	11.9742	14.2663	14.1026	12.2503	11.7718	10.2164	12.0554	11.5348	10.1388	11.7793	12.9925	10.7926	12.6258	14.3271		15.4438	12.8729	13.7315	12.5802	13.773	13.1706	11.2459	13.6505	11.9072
14.365	11.8862	12.6575	12.6726	11.8925	10.2087	9.84128	10.815	10.0375	10.6865	10.0638	8.98673	10.9343	11.2206	9.76919	10.5562	9.98247	10.1056	9.82087	10.9797	9.84128	9.15675	10.1056	8.97482	11.8862	12.6726	9.98247	12.6575	9.17142	9.82646	10.0638	10.1529	11.8925	8.33764	10.0711	9.13384	9.46024	9.49835	8.9129	9.07088		14.8389	14.3856	13.1827	13.2355	12.658	12.4883	14.0249	12.3604	11.9338
16.1606	11.5598	14.5604	11.8984	15.0756	15.0598	16.1914	14.3622	14.4587	11.8372	10.2093	12.8055	10.5119	11.7566	9.71071	9.9195	9.91763	9.58573	10.3284	9.15107	8.15479	7.78085	7.3718	9.56558	7.65642	7.5981	9.38343	8.94004	9.82798	8.8363	8.77255	8.11279	7.65013	8.93904	8.49409	10.0306	8.81198	9.58183	9.91763	9.34023		13.6298	13.9422	14.8894	14.3353	12.9626	13.4759	11.6135	13.6214	14.1847
14.2471	16.6984	12.6304	15.2119	14.8417	14.0188	13.6997	12.8857	14.0145	14.0252	14.6315	13.0339	15.6565	13.0069	12.9765	11.5312	15.0837	13.6021	12.0659	14.8314	12.6304	13.1748	14.2471	11.9472	9.20668	10.993	12.4586	12.802	10.1605	10.5789	12.8339	12.7526	11.5312	12.127	12.5758	13.1598	13.3566	13.0069	12.8857	12.276		12.8588	13.3375	13.1191	14.43	11.5861	13.9357	12.0638	11.6906	13.1073
17.9053	13.2813	13.8137	10.7244	10.311	13.8879	11.3601	12.3423	12.1012	12.698	11.7608	12.1705	12.7468	11.1566	11.238	12.568	12.1353	10.5107	11.0643	13.265	10.7244	9.28369	9.14756	9.95202	10.5107	10.2412	9.38597	10.919	10.311	11.3601	9.73893	7.83172	9.60552	10.6299	10.2841	12.3423	13.2813	9.21785	8.21079	11.238		15.2503	12.5919	14.2352	10.6827	12.3986	12.3856	10.6873	11.965	13.3836
17.6471	13.2326	15.9056	14.0787	13.6211	13.6215	13.0323	13.9875	15.6174	15.9641	12.632	12.6537	14.5074	11.6581	13.5157	12.0021	14.1758	15.3249	14.5841	12.6241	13.2326	11.1695	10.168	12.6004	10.5146	9.23631	12.6241	11.2619	10.9523	9.48687	12.632	11.6581	12.0021	14.5841	12.1948	9.70034	11.8534	14.1758	13.3081	12.6537		12.3248	11.3087	15.2937	14.5066	16.036	12.9689	13.9677	11.2635	13.2134
11.5899	11.7651	12.6513	12.2253	11.6452	12.8436	11.4492	13.2867	10.3283	10.4201	11.3358	11.1118	10.6635	11.2019	10.1514	12.5031	10.9706	9.56097	10.6201	11.0226	11.5899	11.2019	12.2253	11.3358	9.56097	11.1118	11.7651	10.1514	10.4201	9.17076	11.0226	9.33217	11.7146	10.6201	10.9074	13.2867	10.0267	9.16719	9.87425	12.6513		17.0107	13.2692	15.9617	14.2335	13.5944	14.1719	14.6518	12.7008	13.7889
15.4724	16.5687	13.7977	13.9097	15.8493	15.0684	15.4573	14.4191	13.9721	13.6724	13.5525	15.7334	13.4874	15.4102	14.3644	12.0684	14.4022	16.2384	13.4453	12.8127	12.646	13.5525	7.67986	12.2863	13.1944	15.4573	8.90265	13.8581	14.4191	12.7074	14.1372	13.9097	9.77974	14.3644	12.6708	12.7034	13.6724	15.4724	16.5687	13.7977		15.2773	14.5268	12.7683	12.1656	11.7496	16.4199	10.8898	13.2741	12.9865
16.2524	14.4808	15.212	15.1859	15.3801	13.9771	13.9788	13.6361	14.8303	16.154	13.74	14.8981	14.0303	13.657	13.4494	14.5638	13.9813	12.898	14.5082	14.3156	15.212	14.4808	11.6134	16.2524	9.39241	13.9813	15.3801	9.935	12.4034	13.657	10.6712	13.4494	8.90762	13.6361	12.0881	11.6861	13.9788	11.5745	12.9225	11.5122		16.4523	14.721	13.7413	13.8827	14.6087	12.3958	13.7578	14.4518	13.7948
12.6822	11.9656	12.6202	11.4025	9.753	12.7135	12.1617	10.4956	10.3299	9.79071	10.3253	10.3947	11.2194	10.7955	11.8897	11.013	13.1617	11.4168	11.3163	11.2883	11.4025	12.6822	8.82797	8.94499	9.29245	10.4956	8.66838	12.6202	8.58066	11.9656	9.31424	9.1979	9.753	9.23642	9.79071	10.3947	10.3206	8.89386	11.2883	8.63966		13.9749	14.5169	14.0762	12.9918	14.1449	12.0161	14.4796	13.8609	12.6841
13.3693	13.4106	12.1818	14.4606	13.5165	13.5582	12.7082	12.0688	12.6556	12.8286	12.8199	12.4518	12.1826	12.4405	12.1148	12.0575	11.9371	11.6299	10.95	12.1344	9.79984	10.4002	10.604	9.87197	9.42418	10.95	10.5431	10.1089	9.76245	12.1826	10.4258	9.5564	8.41624	11.1986	9.39912	10.9827	13.5582	11.336	10.3914	11.3038		17.1199	16.8066	15.1178	14.5927	13.2914	13.6521	12.2434	16.0501	11.5817
21.8992	19.8128	19.8897	19.0835	21.4028	19.2305	18.4466	18.0464	18.7135	19.9463	18.917	19.6377	16.9928	19.4586	18.1288	17.0898	19.293	15.5234	19.237	20.0154	21.8992	18.4466	16.5663	12.6506	12.9102	10.7285	13.3908	18.2685	10.5816	10.1891	12.7232	17.4314	7.86381	11.4592	13.5145	15.9005	19.2305	9.47083	18.0464	9.63027
14.3392	14.2821	13.8685	14.0863	13.437	13.9197	13.1153	12.3854	11.7977	11.5181	12.4385	13.0999	12.2741	11.156	11.9284	11.0595	12.4365	13.3192	13.1089	11.9247	12.3854	9.67933	10.5532	11.9369	11.7977	13.1089	13.9197	8.66358	10.1576	9.79885	11.9487	12.4385	10.2291	11.2985	11.9284	8.35607	9.2919	8.92049	11.2272	10.0572		14.4718	13.5764	14.0473	13.1636	13.2263	13.2322	12.5551	12.6634	12.3619
24.4213	21.0681	22.1373	20.8461	22.3764	22.9052	21.2738	20.8793	18.6876	20.3402	19.9855	18.639	20.2518	19.4858	19.3716	21.5341	17.7849	18.6504	17.2972	15.9148	22.1373	18.4418	20.3402	16.6098	24.4213	21.0681	16.7132	17.7054	18.0385	22.9052	21.2738	17.2972	20.8793	19.3202	18.3832	17.8959	13.9192	17.0889	13.6734	18.6504
12.5124	12.7349	12.9714	12.8798	12.2116	11.9619	12.0428	13.618	11.3042	11.917	11.474	11.4845	11.8216	11.2056	12.7291	11.4235	12.1774	10.7631	11.3504	11.6943	11.8524	10.13	11.474	10.4815	11.4393	11.0081	12.9714	12.5124	10.0748	12.0428	10.3054	12.2116	13.618	10.5236	10.8423	10.089	11.3296	11.3504	10.1466	10.3315		1.84677	1.67447	2.08607	1.37345	1.47889	1.41451	1.55248	1.35587	1.20489
19.247	17.6256	17.6638	15.9928	16.8227	16.1409	15.5222	17.4802	17.1042	15.8549	17.3563	16.7249	16.0419	17.0752	17.3106	17.6414	17.2966	16.1417	15.3043	15.8483	15.8549	16.2886	11.8114	15.636	16.6107	15.9928	17.6638	19.247	13.8678	13.823	11.6645	16.1409	15.5277	17.3106	15.8325	15.8483	14.618	17.1042	15.7244	14.0312
13.3149	13.3371	13.9925	11.3723	10.5926	11.9997	12.062	13.6071	10.8541	10.9129	11.7562	10.3225	11.669	12.6266	12.224	11.5172	11.1391	9.86885	10.7351	10.5478	13.3149	11.3723	10.9129	10.8541	9.96537	11.9997	11.5172	10.5926	13.3371	11.669	8.26092	7.34472	9.23923	8.08669	12.062	10.3225	9.71706	12.224	10.1285	8.49567
13.4373	15.6426	13.8196	13.1716	13.6459	12.6482	12.0417	12.0309	12.577	12.9229	11.9084	11.5639	10.9261	12.2274	12.1979	11.8205	9.96711	12.1547	13.0904	12.2018	13.8196	10.3609	12.2018	11.2862	9.49094	13.1716	10.5982	12.577	10.9331	10.759	9.96711	10.0161	10.573	11.3773	12.0938	11.1749	12.1547	9.26944	12.1329	10.4768
13.108	13.2307	13.4634	12.6063	12.9142	12.2881	12.0597	11.0459	12.1752	12.4947	11.3848	11.8633	11.9165	11.8154	13.2682	12.826	12.71	11.413	11.8492	12.2484	11.0271	10.1433	12.1752	11.3161	9.56151	13.108	11.1874	9.43427	10.0407	11.4218	9.08401	12.2881	12.826	12.0597	12.2484	12.6063	10.7863	9.79047	10.0695	11.354
14.8858	13.5101	12.438	12.8654	12.3028	13.5312	13.1479	11.5013	11.0704	10.8576	12.2601	11.0893	10.7384	11.2668	10.4487	12.1268	11.4953	10.3972	12.0328	9.63145	9.39949	9.25789	9.66204	12.8654	9.21026	11.0704	12.438	9.2901	9.36517	12.3028	9.08273	9.2839	11.4953	10.7384	10.4487	8.92103	9.94522	9.75972	8.99388	8.73971
14.6554	14.349	11.6646	11.403	13.1437	11.7741	11.6157	12.4226	13.6843	11.4133	11.2176	11.1135	11.5709	11.893	12.3314	13.6711	11.2619	11.6009	9.93207	11.4183	14.6554	9.54997	11.7741	10.7871	11.4183	11.6646	11.2425	11.5709	9.98081	11.8858	11.1135	10.9179	11.4062	12.3314	8.19979	9.94463	8.45147	10.2663	12.1227	11.1656
11.542	13.2155	11.2319	11.4687	11.7259	11.888	12.0815	11.1642	12.5545	11.3886	12.2829	10.9063	11.4658	11.5636	10.7802	9.86438	10.5925	11.0112	10.0856	10.3811	10.4627	8.91707	10.6661	9.33709	11.542	8.67242	9.28358	9.10575	11.4658	8.81791	9.31845	11.888	10.8939	9.1061	8.71395	9.87514	9.50292	9.87438	9.49967	10.5925
13.4606	12.8216	12.3767	11.7692	12.569	12.1043	11.0798	12.9457	11.3677	11.2438	10.5386	10.6755	11.4764	10.548	11.7046	10.7174	10.7845	10.4155	11.2831	10.6483	13.4606	9.49639	11.0798	8.29065	9.67079	9.27738	9.44615	9.16181	12.3767	9.43419	8.25209	12.1043	8.95232	8.93294	11.2831	10.548	11.2438	10.7821	8.78454	9.86468
15.4403	17.4403	17.1149	15.189	14.3527	15.3355	13.3495	13.2758	14.5544	14.9224	13.8699	15.4258	14.496	14.7142	14.075	14.8197	13.7966	13.381	13.4727	13.9394	11.3623	14.8197	15.4403	13.4791	13.8699	15.3355	13.4727	14.4269	14.3527	8.25811	17.4403	15.189	13.2758	8.9747	10.2015	12.3449	13.1055	13.9394	9.44492	9.9961
12.1294	10.9517	10.9576	11.7935	10.8197	10.0988	10.3526	10.371	10.9539	9.47906	9.59975	9.72529	9.28007	9.23413	9.77122	9.26145	9.88778	9.16765	8.98536	9.08578	9.47906	10.9517	7.83205	8.79609	10.8197	7.60784	9.72529	9.95866	7.91902	9.03683	9.18949	9.08578	8.51101	10.9539	7.22085	7.53533	12.1294	8.71973	7.06914	9.77122
17.564	14.6878	15.6481	13.3056	14.8957	14.2349	12.8971	13.9191	12.2899	14.1169	12.6966	12.5296	12.0945	13.1293	12.184	12.271	12.4717	12.2002	12.3664	11.8724	12.0945	14.8957	14.6878	17.564	12.184	8.91756	12.6966	10.3871	13.3056	12.2002	11.9351	12.4503	13.9191	10.5694	9.73702	11.6005	12.2899	11.6447	9.79861	9.10132
15.574	14.0012	16.8022	17.1014	15.2915	16.1561	15.758	14.1524	15.4991	15.0841	13.9633	16.061	12.9965	15.8854	12.5325	14.2179	13.1274	14.06	12.1348	10.8128	15.574	14.0012	14.1524	12.1348	15.758	10.8128	15.2915	15.4991	16.8022	12.0909	16.1561	15.8854	9.87033	12.9965	16.061	12.566	9.80702	9.01211	8.20246	17.1014
17.437	18.793	15.5307	15.2578	16.4857	17.4476	18.5036	14.3745	14.0979	15.042	15.1826	15.0552	15.3173	13.6863	14.7544	15.2049	16.27	15.127	15.4014	14.2755	17.437	11.7832	10.8474	14.7544	9.57728	14.3745	13.3831	16.4857	12.1093	13.7957	15.2578	13.0808	10.4268	12.7254	13.3364	15.1605	12.1636	13.6863	11.4967	13.5176
17.3575	13.9641	13.9932	13.6383	12.8422	12.5926	12.9852	13.0774	14.2384	13.0223	12.1371	12.4023	13.6066	10.8112	12.9184	11.3138	11.7194	10.8372	11.9331	11.4522	10.575	13.9932	17.3575	9.93237	8.01341	10.0442	9.4842	9.92084	9.74979	12.9184	9.56022	9.79651	9.23675	9.8201	9.87965	10.5975	9.59578	9.5601	10.4731	11.9331
15.4898	16.0532	15.7203	13.2407	14.3454	15.9859	13.3245	14.8914	14.1745	13.8205	14.7618	12.1711	13.3222	12.4264	11.6492	11.1451	12.8548	13.6143	12.5515	12.4835	12.8548	8.33908	10.3267	12.1711	9.18426	12.0875	11.8827	11.3788	12.1063	10.5604	10.8632	12.4264	9.59569	13.1476	11.8	8.67998	11.9764	9.73318	12.0771	11.8418
17.949	17.2376	17.4711	14.8024	17.2271	17.1088	17.0282	14.7422	15.796	15.4514	14.2482	15.3084	13.8396	12.269	12.5908	13.2121	15.8033	14.6838	14.3389	10.6505	17.2376	14.7422	12.5908	17.949	17.0282	8.83735	15.796	11.8362	15.3084	17.1088	17.2271	14.6838	14.3389	12.269	14.8024	13.2121	15.4514	17.4711	7.6383	10.6505
13.5827	12.2898	12.0552	12.1707	13.5099	14.2629	12.5065	11.4559	11.7218	10.5413	11.3666	10.9459	10.678	10.8723	10.8546	10.6378	11.608	10.3027	12.2605	10.1155	12.5065	11.7218	10.678	11.6559	12.0552	11.0247	9.92891	8.63562	10.6378	9.74992	9.56407	14.2629	9.88654	10.0552	12.1707	9.09086	8.67885	8.46212	8.22878	9.90592
15.0556	14.9249	15.0725	15.7885	14.5484	13.477	12.5472	14.1955	12.7682	12.4546	16.2852	12.9625	13.2228	13.1503	12.5235	12.5028	12.2776	13.2294	12.1383	12.9231	9.31235	12.1931	11.4458	12.1383	9.43852	9.3863	8.59144	8.1326	9.7945	15.0556	8.94241	7.22414	8.76407	12.7682	12.5235	14.9249	7.82887	9.97764	11.1221	9.6802
19.9945	18.778	18.4061	15.5636	16.2905	15.7729	16.73	14.8748	15.5457	14.0395	16.9008	13.7045	13.5005	15.0921	13.3182	15.3006	14.0342	14.5405	10.8659	13.4156	19.9945	15.5636	13.3182	18.778	18.4061	16.9008	16.73	9.19525	16.2905	13.5005	15.7729	14.8748	11.6019	15.0921	13.1352	9.59582	11.467	14.0342	10.8659	8.06012
16.4899	14.66	15.151	15.6144	14.2317	13.8193	14.9679	12.7373	13.6385	13.7732	13.1097	12.5883	12.9645	12.6113	12.0162	11.6351	12.4857	13.7028	12.7878	12.6156	15.151	10.097	8.83742	10.8834	9.2084	11.6043	13.8193	10.5992	11.6351	11.3038	15.6144	13.1097	7.93754	11.0803	10.4905	9.75535	9.94827	9.64883	10.0333	10.8002
15.6112	13.0848	11.8786	12.3356	12.9565	12.6079	11.645	11.2369	12.1075	11.0754	10.7319	10.9856	11.5824	10.9031	11.0692	10.2445	10.458	10.7998	11.8835	11.6587	9.55791	9.43699	9.83204	9.19281	10.9856	10.6887	9.82658	9.60943	11.8786	8.76874	10.3581	10.7319	12.1075	10.1253	9.4776	10.1518	9.23344	11.2369	8.7233	8.92505
13.9132	10.6468	13.4592	12.7887	13.9167	12.681	12.4429	12.0393	12.2935	12.2606	13.7246	13.1201	12.728	11.6517	12.0932	11.9861	13.1389	12.5	12.2707	12.3256	10.7046	10.1472	10.6468	12.2935	11.5859	11.7855	11.4217	11.6517	13.9132	12.4429	8.61258	11.4114	12.681	10.2765	10.1601	11.9861	8.85405	10.9479	11.5196	10.0962
18.0408	19.0662	17.7345	17.5245	20.8118	16.637	15.0891	17.8469	15.4251	16.3646	17.1942	14.499	15.0078	14.6543	15.9878	14.9229	13.636	15.1835	13.3305	15.3863	15.3863	19.0662	15.0891	18.0408	17.1942	8.89131	14.9714	8.76114	13.3305	16.637	10.7309	9.44531	15.0078	13.2422	17.7345	9.53314	10.4504	14.6935	17.5245	14.3447
17.7782	15.113	15.8582	14.6329	17.584	15.3342	14.8756	14.8722	13.7627	12.7657	12.8756	14.8907	13.2424	13.4575	13.9075	13.0627	13.915	14.4125	13.9298	15.4781	12.6461	15.8582	15.113	12.2622	8.39677	13.0627	12.1074	13.7627	10.4955	12.2937	13.915	13.8272	14.8756	17.7782	14.6329	15.3342	10.5597	11.5872	10.2007	12.7657
16.781	15.7215	16.9198	18.6357	16.7193	17.6412	15.9602	13.7839	15.8244	15.7554	15.265	14.726	14.7046	16.4293	15.5019	15.993	16.0452	17.0972	13.5417	14.682	11.6083	13.2678	10.5727	11.7108	12.6217	13.3475	10.1368	14.0361	14.3335	14.4438	15.5019	9.50531	16.9198	15.8244	11.2136	15.5221	7.70821	9.55633	13.6857	12.6596
13.325	13.3926	13.3528	12.3103	11.8443	10.8199	12.8254	11.1157	11.2341	11.4333	12.3599	12.2435	11.5905	11.9609	13.2353	11.7689	12.1193	10.6998	12.3085	11.0303	11.8443	12.2435	8.61375	11.2341	10.2319	10.8199	9.03811	10.3521	12.3103	10.2995	9.05916	9.15367	10.8177	8.86534	11.5598	10.406	9.14045	9.27066	9.14172	10.682
18.9204	17.4911	18.0775	16.5883	18.406	15.485	16.5134	18.1309	16.8287	16.4556	14.1072	17.5149	15.9895	16.4502	17.9033	16.9826	16.2903	16.7143	15.6528	14.9	15.485	13.6067	16.5883	16.5134	11.7878	10.5672	8.27919	15.2404	11.547	10.4856	12.4306	11.6507	9.47658	13.5094	13.8132	12.9716	11.0113	9.9823	12.5927	11.9932
18.5764	19.4611	16.1513	15.6477	15.6682	16.1374	18.009	15.2495	16.4405	17.5345	15.9383	14.7239	14.8411	18.0961	15.4823	15.4091	14.5404	15.0003	15.0272	13.9667	16.4405	12.2267	14.8411	13.8115	15.4091	8.7295	14.7239	12.3475	14.5404	15.0272	16.1513	11.3338	13.681	13.2546	15.6682	9.90192	13.9304	16.1374	15.2299	12.6201
12.7044	13.664	13.5299	13.1493	13.1366	13.6647	11.4753	13.3245	12.1254	11.9007	11.5648	11.8759	10.6665	12.191	12.9236	12.4944	12.8868	12.3615	11.5745	12.4813	10.6665	10.1249	13.1366	12.7044	12.191	10.0233	10.7932	10.5373	12.3615	10.5763	13.5299	11.5648	13.3245	10.3989	11.4753	10.9071	11.8759	9.75723	11.5745	9.95945
11.5634	11.0423	13.0178	10.516	10.9188	9.17375	10.4371	8.95125	10.9032	11.0897	10.8824	10.2767	11.0841	9.77653	11.0682	10.392	9.2054	11.0119	8.78154	10.2502	8.91807	11.0423	13.0178	10.392	8.95125	9.90171	9.96133	7.61815	11.5634	8.67652	7.82874	9.07796	9.58061	8.59399	8.38977	10.3448	9.303	9.23373	9.966	8.99169
17.6664	18.769	17.8916	18.5405	16.5947	19.0395	18.9215	16.1844	18.3025	16.5179	14.9071	16.6513	15.3935	13.8759	16.1122	15.6186	16.7141	16.1999	11.4795	17.5183	18.5405	14.9071	17.2489	17.8916	14.4818	11.652	12.0572	12.7873	10.3527	16.6513	9.23504	13.7724	16.5947	9.38773	9.27259	12.6493	15.887	12.4583	15.1395	9.90958
13.8415	12.9937	12.7472	12.6793	12.1879	12.0466	11.3477	12.7578	11.9994	12.8134	12.0384	11.5024	12.0757	13.2267	11.5399	12.2864	11.3507	12.113	11.586	12.0322	12.0466	11.1052	12.0757	13.8415	11.5024	12.8134	10.7864	10.6037	12.2864	12.9937	11.5131	12.0384	11.5016	9.52233	12.258	10.4313	9.59788	12.7578	11.4626	10.9678
17.3235	13.0309	13.9817	13.9947	12.8137	12.5189	13.1566	12.7756	13.2627	11.7371	12.0615	11.8073	11.8432	11.6997	11.8379	12.1916	12.0118	12.1577	12.0585	11.1222	9.54561	12.5189	9.7719	11.3333	11.8073	10.2696	11.7371	12.1577	10.119	13.9947	10.2727	8.20206	12.8137	8.25015	11.6997	9.17699	13.9817	8.56229	12.0585	11.4512
18.8543	26.9881	19.925	23.3102	21.9677	22.4639	22.862	19.9187	20.7894	20.9671	22.3899	22.0303	20.4932	21.4398	18.9712	19.1696	21.4279	19.3281	20.0131	19.2403	19.925	18.9712	19.1696	12.5501	15.1744	16.804	18.8543	13.7123	20.7894	19.0736	15.2266	16.1292	21.9677	15.105	13.3723	13.2304	17.2605	14.6053	16.0869	15.2838
20.3587	22.3997	18.0183	15.1847	15.4819	16.1314	15.9349	13.3765	14.9072	17.3907	13.811	14.5371	14.1922	14.424	14.4699	14.2435	15.5977	15.5371	15.6164	13.4864	13.811	13.0317	14.1922	11.8962	13.3765	13.5626	12.1948	13.4276	11.7954	14.2435	11.2528	11.1489	14.4011	12.1215	10.7068	14.4008	12.0388	15.9349	12.8416	11.7658
21.9807	24.69	20.7023	20.2017	18.5038	17.5645	16.7829	15.4477	18.4518	16.9661	16.9903	20.1373	19.5607	17.6095	17.8471	16.9833	18.4966	19.4064	18.3643	17.5825	16.7829	18.5038	17.5645	15.4477	17.3482	18.4966	19.5607	16.9644	19.4064	11.4512	15.5468	16.7441	20.1373	11.1785	13.3649	16.9019	16.6703	13.6356	14.3306	18.592
20.821	15.7467	18.3066	17.938	14.605	16.9934	16.4574	17.5572	18.9637	16.891	16.5135	12.0162	16.584	15.7581	16.4982	17.1703	15.9544	16.2401	17.1992	16.9703	10.1555	12.0162	13.5083	15.7467	8.74405	11.6918	10.328	11.6358	15.1772	9.40967	8.02079	11.095	8.83042	10.8502	9.37094	8.75447	8.22577	8.24233	9.39827	9.43711
18.3182	16.5663	16.9999	17.2012	13.2977	12.9183	13.9636	12.9538	12.2837	13.1526	12.1058	12.6885	11.4904	12.8862	13.4404	11.5508	12.3346	12.5998	11.3215	14.0898	16.5663	10.2176	9.39165	8.77942	12.2837	11.3215	13.2977	9.79841	10.9139	10.2951	11.4904	10.578	11.6351	10.5269	12.3539	11.2087	10.4086	10.8755	12.9183	13.1526
11.6019	13.8101	12.3129	11.7047	12.8373	13.0657	12.7623	12.3975	13.0771	13.5546	12.2656	11.814	11.7604	11.2618	11.8387	12.078	10.7695	10.621	10.8964	11.1541	11.6019	10.5429	12.3129	12.7623	11.3165	10.7695	12.3975	9.90141	12.8373	9.14768	9.03689	9.9627	8.89712	10.3258	8.54448	11.2618	11.814	13.0657	8.87142	9.59336
19.9621	20.8754	19.7775	16.8577	21.2511	19.1486	20.4502	16.5401	21.7639	19.4405	21.6694	17.3055	20.3485	20.8356	19.5677	20.0216	18.6473	21.5245	20.3846	20.3655	12.0195	20.4502	19.5151	16.4409	19.6782	21.2511	15.9245	17.774	20.5856	19.4405	17.4415	16.7075	13.2725	16.4017	17.1476	17.6526	14.13	16.17	14.7503	15.7588
13.9744	13.1652	10.8493	12.0177	10.971	11.6203	12.3166	11.5198	11.4994	10.4083	12.7531	11.4463	10.8847	11.0692	10.9077	10.8502	10.8711	10.24	11.0469	11.2098	13.9744	10.5394	10.8711	10.7342	9.9542	10.24	10.8493	9.01108	10.4856	10.971	10.4083	9.82362	10.0758	12.3166	11.0469	8.67076	10.1004	9.72759	9.83705	11.4994
11.4465	10.73	12.2059	10.0847	9.9761	11.6359	12.2695	9.23227	10.0692	9.6673	12.4918	10.1538	9.15915	11.588	9.49395	12.2084	12.1974	8.93671	14.1438	11.646	7.79159	8.80899	9.15562	10.1538	10.0847	8.69275	9.12957	8.52622	7.52206	9.75492	9.8442	8.93671	9.28171	9.49395	8.55562	10.73	9.08434	9.60903	9.79935	9.1945
17.7284	13.1043	14.1752	13.5063	11.7732	12.0622	9.71051	11.7919	11.749	12.9117	10.7867	12.0448	11.3806	11.1477	11.6948	12.8116	11.3974	12.3846	9.12014	11.0614	9.12014	7.14866	13.1043	8.27505	8.54182	7.83643	8.32651	9.71051	8.18709	7.05992	7.88831	9.37831	9.57901	8.56505	7.33242	7.67131	8.87978	17.7284	14.1752	9.81033
16.4318	16.3539	15.7723	17.4078	15.7014	16.6095	15.6526	16.0136	12.4653	13.5893	15.2568	14.9986	14.9214	15.1471	16.2575	16.5094	12.1303	12.3507	14.7407	15.6815	16.4318	11.9649	10.3593	11.4718	12.1303	12.4653	9.30356	9.51555	9.7259	9.17953	9.76352	11.3491	11.3794	11.1706	10.5837	8.45375	8.0691	10.3511	9.0739	8.72666
13.8232	13.9574	13.5675	14.2665	13.9062	13.3566	14.6473	14.8777	14.6405	11.7118	14.4679	12.6113	12.1516	15.0505	13.8267	11.671	12.2462	14.6628	13.193	12.3334	13.9574	10.9244	13.8232	11.7118	8.98169	13.5675	7.84916	7.95428	11.671	7.96048	8.72912	7.43709	8.28103	10.5961	9.01777	6.19376	6.94766	9.23479	8.81346	8.57636
14.3481	14.8694	14.2656	14.018	15.1027	12.7507	12.5098	13.1517	14.1485	11.7849	14.7743	13.3945	13.3156	13.9994	12.1337	10.9899	12.3074	12.8072	13.1196	14.184	8.54633	14.3481	8.17738	11.9855	11.5413	12.4388	9.97603	11.0552	10.0482	9.73227	11.2792	10.4593	12.1488	13.3945	9.82344	9.50764	10.8393	10.4888	9.08012	9.51654
14.4496	13.3588	9.73559	12.3612	11.9667	11.3929	10.8123	11.7632	11.9695	11.3672	11.4249	10.7522	9.93109	9.92473	11.2533	9.67258	9.09183	10.3104	10.2774	10.9581	9.73559	9.09183	13.3588	8.05379	7.60521	8.37442	7.42522	8.37439	8.70878	8.57087	9.92473	9.67258	9.23102	8.28466	7.80078	8.67831	7.83202	12.3612	14.4496	9.09809
12.9046	12.8266	12.5188	9.77979	9.64575	9.96003	10.2334	11.0131	9.88518	9.15893	10.3208	10.1295	9.99643	10.1594	11.6901	9.11501	9.69716	11.2645	9.95538	9.80929	9.77979	10.2334	8.0787	9.15893	7.735	8.77061	12.9046	9.11501	9.2354	8.4159	9.96003	9.64575	9.80929	7.97264	8.45661	9.92147	9.45785	12.5188	12.8266	10.1594
16.0197	13.9151	10.6573	12.4822	12.7093	10.9885	10.2741	12.1174	10.1929	11.0794	11.0447	10.6814	10.5097	10.7497	9.96621	11.051	10.5609	10.178	11.1678	10.2565	9.93116	12.4822	16.0197	12.1174	13.9151	10.4256	9.35457	11.0447	10.4173	9.06047	8.46621	10.1944	8.04698	9.55744	9.53321	9.67147	9.33726	10.5097	10.7497	10.6573
14.5854	15.005	14.8895	13.4837	13.7769	13.821	13.1915	13.5587	14.353	14.1473	13.0719	12.6846	13.4692	12.7678	12.8921	13.9531	12.6968	12.4162	12.354	12.1925	13.0726	13.4837	13.1915	13.7769	11.4471	14.8895	11.1308	10.8609	13.2483	12.2623	11.0195	14.9857	12.7678	10.2091	12.6846	10.1343	12.4715	10.1159	14.1473	14.5854
14.4999	15.104	15.0027	15.5819	14.961	14.7037	15.4531	16.0642	13.8312	12.9686	13.9744	13.571	15.3657	15.9141	12.8883	12.6347	12.5607	15.4752	14.429	12.186	12.5607	9.58605	9.43113	10.3793	10.9163	11.77	15.1837	12.2188	8.90601	9.76452	9.89324	9.02005	10.2243	9.25037	10.7836	12.3174	16.0642	8.50251	9.31148	11.5278
21.6451	21.3287	19.4048	22.8862	18.8152	17.4265	17.7219	17.9846	17.8219	13.4148	20.7607	19.3824	19.1175	18.0546	15.8491	17.4529	16.8065	16.349	15.0478	14.8782	21.6451	16.8065	22.8862	18.0546	17.7219	18.8152	20.7607	19.3824	15.0478	17.4265	17.4529	13.4148	13.2136	12.0439	14.8782	12.9326	9.50648	10.4499	10.8398	17.1195
21.8895	18.3287	20.9898	21.6465	22.1279	23.5985	25.8159	22.1717	21.4382	19.785	22.7504	22.4294	20.6189	21.4519	18.1931	21.2688	20.8939	20.6987	18.4201	23.0762	22.1279	21.6465	18.1931	14.7944	11.6457	20.6189	14.3472	10.3977	18.3287	14.1669	11.433	21.8895	13.1995	10.8855	14.6582	9.87518	18.9484	20.8939	10.5751	10.4159
20.9753	19.4067	18.682	18.9276	16.6128	20.5683	18.335	16.5341	18.1987	16.9242	16.8941	16.1616	15.3465	16.343	15.665	20.8519	17.1331	13.9837	14.5539	13.4649	16.9242	13.7874	13.0446	13.9837	19.4067	16.6128	11.6202	18.9276	12.3746	13.4409	13.717	11.2909	14.2793	9.703	13.9134	16.1616	13.2768	13.1068	13.8266	15.665
21.0202	17.1463	16.0774	18.9014	19.0443	14.5327	15.6817	14.3822	14.1943	14.5758	17.1419	17.8415	15.8505	17.6896	17.8782	14.4563	16.4941	16.487	13.8836	15.6564	13.1135	13.4023	13.9792	12.5525	18.9014	12.2163	13.8836	14.03	14.4563	14.1943	13.4674	15.6817	17.1419	13.182	10.8137	13.11	10.4955	15.8505	13.219	10.8886
16.2823	14.6	14.5392	13.8958	14.4733	14.0093	13.1617	14.638	12.665	12.3315	11.2099	9.40426	11.213	9.83419	11.1203	8.85638	9.89548	10.997	8.90803	9.4367	14.5392	16.2823	11.1203	9.26307	12.665	9.90219	14.6	7.53035	8.00624	14.0093	14.4733	9.17365	8.13737	9.4367	8.69737	11.2099	8.55043	10.997	8.90803	8.37847
11.6419	12.0179	11.5776	12.9782	10.7711	12.2146	11.2097	14.0957	12.4803	10.9719	11.1752	11.3007	11.1872	13.337	11.1342	10.4782	11.8824	11.7824	11.3338	10.2054	11.6419	10.2591	9.08296	9.44061	9.91095	9.49473	12.0179	8.04817	8.55311	10.5315	9.01308	11.5776	10.1444	10.2054	8.32444	11.1342	8.96559	8.60126	11.3007	8.02066
14.6433	12.7137	12.0302	15.5896	14.5864	12.9242	14.1147	14.2606	15.6192	13.1025	14.3049	13.8992	12.3767	12.6148	13.1684	11.6848	12.6616	12.083	14.7773	12.7816	12.3767	12.0302	10.8598	10.6835	11.2537	12.083	12.6169	10.0218	12.9242	13.8992	10.4528	10.6659	10.269	13.1025	10.0268	10.1893	9.84689	10.2105	11.5578	10.7417
18.9361	15.9037	16.5378	14.9921	15.0834	16.1783	14.1457	14.924	13.3968	14.085	14.9008	13.1602	15.1961	15.43	15.3399	14.9468	15.8773	13.446	13.7394	14.9882	12.3588	14.9468	12.9706	13.1602	12.8426	12.5041	10.7901	12.6857	12.4811	12.63	14.9008	11.3766	12.0892	13.3968	11.9318	10.6196	12.6082	11.8819	10.2787	10.0693
24.9941	22.6731	24.0962	23.1955	23.6169	22.4721	23.5007	21.1579	20.3563	19.6656	23.6613	20.2596	18.8219	20.4655	20.6978	19.0971	22.3216	20.1861	21.5704	19.4263	19.0971	22.6731	16.7615	13.9395	17.5179	14.8569	20.3563	18.8219	20.6978	23.1955	19.4816	17.1547	18.9207	19.6656	16.0263	19.4863	19.4263	10.3187	14.2913	18.3707
20.861	21.2981	19.7216	20.6157	20.9996	21.6264	20.0859	19.5562	18.4547	21.1983	20.7094	18.951	18.5376	20.3447	19.6493	21.4383	20.4778	17.5923	18.6893	19.8949	17.4613	20.9996	18.4547	15.8039	16.5731	18.376	21.4383	21.2981	17.5923	15.8558	14.0945	16.6275	16.2696	13.6851	12.2889	20.3447	21.6264	17.0573	19.1627	10.2081
13.9524	14.2881	14.1548	12.7989	15.4185	13.2259	14.1943	13.7123	14.0439	12.7961	13.5984	12.4784	13.5702	11.7796	13.2177	14.0687	11.0595	12.5477	11.8451	11.6922	10.5961	13.2259	10.1305	11.7611	11.7796	10.5854	12.7989	13.9524	11.2642	12.7961	12.1608	10.4394	10.6832	14.1943	9.88133	12.4784	10.804	10.3623	11.8451	9.76599
16.589	15.9337	15.4548	15.8848	15.4984	14.2069	15.2507	12.4261	15.362	12.3137	14.7353	14.564	11.6177	14.0778	11.3485	15.4023	14.9507	11.3362	12.1775	13.474	15.9337	12.9738	9.51051	14.0778	8.02176	15.4548	14.2069	12.4261	15.8848	10.6859	11.2945	10.7135	9.21616	12.1397	11.097	13.3886	12.3863	8.87634	12.2407	8.80211
13.255	14.3212	12.7941	13.7173	13.5884	12.2948	14.1491	12	12.9322	13.3978	12.112	12.6693	12.6759	12.6	12.9904	12.0476	13.2863	12.3245	11.5912	12.7062	13.5884	9.49739	14.1491	10.8762	12.7941	11.7677	12	12.8493	8.97481	11.1515	10.1861	9.02257	12.6759	10.8973	9.06152	12.2948	10.7791	9.61836	8.56675	13.2863
20.7824	22.6571	19.1592	20.2862	19.8114	18.3499	18.3461	17.0035	18.0357	16.1994	18.3073	17.2073	18.1542	18.174	16.6221	17.361	18.8037	17.5869	17.3923	16.2943	20.7824	16.4032	14.577	18.1542	18.3461	20.2862	17.2073	17.361	18.3499	14.1517	17.3923	12.9646	15.7478	13.5116	15.538	15.0954	16.6107	14.3435	14.8882	13.6582
20.1226	22.2211	18.5113	15.995	14.7225	13.4416	13.7147	13.5375	13.2768	13.8916	13.3831	13.4985	12.5961	12.5182	14.863	13.1793	12.7289	13.4336	13.3555	12.6736	20.1226	11.9705	13.5375	13.3831	11.5658	12.0832	10.3515	11.0126	10.9165	11.6287	10.4794	11.4564	9.34008	9.90061	9.27759	10.633	10.3563	10.9129	10.7031	12.5182
16.1484	16.6015	15.0168	13.4152	12.5645	13.0819	13.2236	13.261	12.9219	11.9119	12.9423	12.1516	11.8824	11.1664	12.5818	11.8407	11.7906	11.3371	12.4957	12.0946	12.5645	11.8824	15.0168	9.78212	11.1664	10.4129	13.0819	11.7906	12.9423	10.708	9.75838	11.9119	9.42809	10.3468	9.38297	12.1516	10.8543	11.8407	9.98121	10.1645
21.0793	20.6905	20.0848	18.5516	17.9853	18.4746	16.8011	20.2962	17.5595	17.9084	16.7949	17.7271	15.9598	17.3066	16.0983	15.8366	17.3929	17.662	17.873	17.2755	15.4532	20.6905	18.4746	16.7949	21.0793	14.7412	15.1891	16.5772	15.6775	15.6206	14.8404	15.0656	14.6357	14.1252	17.9853	18.5516	16.0983	15.9598	15.2164	15.2039
25.2654	22.1008	23.9355	19.1775	22.5179	22.6903	18.2988	21.1743	23.3535	22.5459	19.4339	18.5879	18.8608	20.9977	19.4922	20.1946	22.1079	17.7642	21.7402	19.9644	18.2988	25.2654	17.6823	15.4385	19.5397	16.0999	14.5941	18.8608	17.085	13.9379	23.9355	14.375	14.9025	19.9644	13.1119	22.6903	20.1946	12.4273	15.2288	15.5161
20.9006	17.2894	16.8897	19.4386	16.381	14.7564	16.6421	17.0092	13.9732	19.0911	15.4955	15.1793	14.6395	14.9821	14.7104	12.4196	12.285	14.132	15.1305	15.5125	13.9732	14.7564	12.285	20.9006	16.6421	13.243	14.7742	17.2894	12.4735	12.4196	16.381	13.7764	15.4955	13.0914	10.5905	14.7104	13.2052	14.6254	10.2869	19.4386
16.0838	20.3923	14.1192	12.9177	13.8216	12.8722	15.049	13.0913	14.3937	14.1038	13.8177	15.6581	13.1878	16.5831	13.0083	16.4288	13.062	12.6706	13.5131	13.0986	14.1192	16.0838	15.049	13.0986	15.4942	11.3375	11.1435	12.9177	10.1867	14.7166	11.079	11.7043	10.5689	9.18727	9.57462	10.6746	8.69083	11.5549	11.1053	10.42
16.1082	13.6038	14.8676	13.2448	13.4747	12.9859	13.6753	14.7272	13.2444	14.352	15.4899	13.5187	15.939	15.1903	12.2508	14.7123	13.9434	13.6109	11.1171	14.3289	16.1082	12.9859	10.4606	12.4357	12.2508	13.6038	11.1447	11.3411	13.2444	11.0427	13.4747	11.817	9.60736	14.7272	10.6139	11.6827	9.94637	11.4159	12.6029	10.7607
14.0428	12.0668	12.9126	11.3743	13.1837	11.8749	10.6282	11.8902	12.0721	11.8685	12.4419	11.6123	10.7506	10.8301	10.1875	10.1524	10.7293	11.1615	9.99994	11.2737	10.7506	9.45185	9.42419	10.1875	10.6282	9.40348	10.1524	11.8902	10.8301	11.8685	9.82323	9.68738	9.87292	10.0503	10.297	7.97176	9.52553	8.11753	8.16258	9.40359
25.6336	20.6993	20.2803	20.328	21.2369	21.7171	20.0723	20.5089	19.9414	24.5427	22.429	19.3722	18.9963	19.3207	19.7455	18.8313	21.9973	19.3986	17.8485	19.2376	25.6336	20.6993	18.9963	16.7436	19.7455	21.2369	15.2075	16.3517	19.1661	14.8808	18.7593	17.4275	14.2495	16.6974	14.265	15.663	16.1567	17.9591	13.5089	20.328
20.0088	17.0322	17.8898	15.7807	17.7269	17.8016	20.4547	14.6276	15.4197	18.1632	18.9753	16.617	17.1231	15.8503	15.194	15.0791	15.2	14.2239	14.5521	15.0571	20.0088	17.7269	11.9205	12.6375	14.4904	10.2996	15.8503	15.7807	14.6627	15.0791	13.737	14.2239	14.9971	17.8898	17.1231	17.0322	11.1499	15.5137	11.8114	17.8016
18.2788	19.509	20.2438	18.7453	18.802	20.4469	17.7336	18.4235	14.8865	17.4756	16.3387	14.5455	15.5546	15.9885	16.1683	14.0841	17.3631	15.0482	14.8645	13.8279	16.3387	18.2788	13.8279	18.7453	17.7336	12.0304	19.509	11.4308	11.1011	16.0288	10.0249	11.3674	9.39924	14.3576	14.2382	9.28945	13.7411	13.2321	8.45128	10.196
13.1914	11.3271	12.0959	11.4948	10.7633	11.5555	10.6726	10.5533	11.4117	10.9552	9.80525	9.75034	9.55155	11.2603	10.4129	9.11366	10.378	9.34977	10.5468	8.77352	10.5533	7.92475	8.60498	9.34314	7.99783	9.34977	8.53647	9.40049	7.991	8.77352	8.47044	10.7633	8.75577	9.3637	8.59452	8.13741	8.51902	11.4948	13.1914	8.19496
14.0398	17.9096	16.3756	15.8224	13.0365	15.9983	12.1911	18.944	13.3131	17.3692	13.4052	11.3834	13.1832	11.6459	14.6517	11.2349	12.7974	13.2096	14.8752	12.5252	11.2349	12.689	16.3756	13.3131	11.4111	13.0365	8.35572	13.4052	11.7411	14.0398	11.0981	12.4292	10.4595	9.27629	13.4006	10.117	11.3834	15.2496	14.8752	11.2643
14.2682	15.0457	13.7103	11.6662	12.4545	14.2905	11.4129	11.8401	11.7642	10.5023	10.3569	11.1976	10.2624	10.6437	10.611	10.5405	10.3303	10.2328	10.4948	14.4742	9.33866	10.1533	13.7103	14.2682	11.6662	11.7642	8.4224	8.31089	9.90128	10.4546	10.3569	8.54147	11.4129	9.42023	8.79726	10.6437	9.09294	9.87641	10.5405	10.5787
15.5213	15.2725	14.4541	14.1584	15.4932	13.1351	14.111	13.4579	12.3362	14.9817	14.4715	13.6754	11.7135	13.8626	15.2829	11.5826	13.8005	15.3075	13.8412	14.9401	15.5213	12.3362	13.8005	13.4579	14.0297	11.7135	13.0702	12.5987	14.9817	10.3138	15.2725	11.5826	12.6872	14.4541	11.2858	12.8365	15.2829	11.5642	10.5336	11.5044
17.0016	17.0538	13.3332	14.1679	15.1614	16.3674	12.549	12.5433	16.3852	16.8067	12.1961	12.1407	13.2828	12.2733	16.8415	14.6365	16.4221	16.3741	16.6787	16.0606	11.3699	14.1679	9.45979	15.1614	12.1961	10.8518	10.6522	11.1086	10.8965	9.63383	11.0173	10.7427	17.0016	10.9639	9.08581	10.1885	13.3332	12.6049	8.3896	11.0444
20.8635	19.7223	18.9052	18.6249	18.8712	19.37	14.6896	17.8165	20.0179	19.142	20.2813	18.6255	19.6376	17.8233	17.42	18.676	18.7065	18.7765	18.3489	17.551	20.8635	7.57408	11.4598	9.9302	9.73987	8.21588	10.3102	9.1702	9.37889	9.53505	12.0423	9.11552	8.43446	9.14268	8.92906	7.70128	14.6896	17.551	7.8311	7.8767
21.5335	25.689	24.39	22.0676	24.3159	20.2521	21.7936	23.439	22.8135	22.2709	21.2319	18.2018	21.5571	22.7286	21.4783	19.0277	22.1722	25.9263	18.7881	19.8214	24.3159	19.8214	21.5335	23.439	20.3627	20.2521	14.939	14.9279	18.416	18.7881	22.0676	17.4991	21.5571	22.2709	15.1377	17.043	24.39	17.7439	15.1434	15.0707
24.2426	23.1921	24.5187	20.3041	21.5545	24.171	20.264	21.5064	18.9025	21.5298	17.2636	19.8452	21.1734	18.5202	18.3291	19.3762	16.5985	19.6217	18.7885	19.1348	20.264	23.1921	18.9025	17.2636	21.5545	18.3291	19.3762	24.5187	24.171	21.5064	16.7059	18.7885	13.3688	16.2877	19.1348	17.5869	16.1886	15.7944	15.0758	16.0778
25.6794	19.8034	18.6604	18.6129	17.5667	16.4798	12.938	11.2999	11.0778	13.5238	10.7582	9.36702	9.32335	9.86255	8.99628	9.23064	10.0822	10.4723	8.67874	8.86892	18.6604	19.8034	17.5667	16.4798	25.6794	18.6129	12.938	10.4723	9.7611	13.5238	10.7655	9.09278	6.7935	7.97252	8.29843	10.7582	7.36935	9.78386	8.00063	11.0778
20.6778	22.8358	20.42	22.6986	24.3836	23.1786	19.8778	18.5191	18.6066	17.1005	18.5628	18.7086	17.6909	16.2781	16.2626	20.5553	16.8248	21.343	17.588	18.8087	23.1786	15.3012	17.0725	20.6778	13.7394	16.8248	15.7018	15.0555	20.42	15.1737	14.5905	18.8087	16.2781	14.7281	24.3836	15.5676	15.9072	14.2381	14.8227	16.6806
17.2973	16.3308	14.2946	16.2746	16.0366	15.3281	15.4626	13.8372	12.872	15.5489	12.8766	15.7605	14.7901	14.1648	14.7622	14.0217	12.2887	13.0004	12.056	14.1229	14.7622	13.8372	12.872	12.8766	14.2946	10.6062	10.4794	14.1648	10.576	10.7644	10.8355	17.2973	12.9331	9.6846	11.2783	10.3916	16.3308	10.1985	10.4422	9.42074
24.2183	21.158	19.3115	16.1333	16.5459	16.2067	15.5389	16.352	14.3278	13.9062	13.9294	14.278	13.643	14.3598	15.4469	14.4562	14.1354	11.9555	13.3715	15.0788	15.5389	21.158	13.3178	11.8606	13.9062	16.5459	13.9294	14.3598	24.2183	19.3115	16.352	12.0252	10.7503	10.9933	13.643	15.0788	8.64688	8.61408	8.63116	13.3715
25.5593	21.7349	23.487	22.9295	23.6693	23.2112	22.1419	22.1723	20.316	25.424	20.0232	22.3139	22.6948	17.5734	21.1722	21.3031	21.3369	22.0559	20.8341	19.0747	17.2443	22.1723	21.3369	21.3031	21.7349	20.3556	23.2112	15.55	17.8213	15.9236	14.4306	18.2788	23.487	17.5381	19.6031	23.6693	13.5713	14.1278	16.4006	16.4103
17.0813	19.1172	16.9791	16.0708	16.4208	15.7846	16.6923	21.1349	13.2421	15.5992	13.2414	13.9057	15.0236	15.2202	13.6094	13.8666	15.2618	13.5154	14.0249	13.0728	17.0813	12.031	13.8666	13.6094	12.168	12.3193	11.5966	13.6212	11.0425	11.619	11.5174	12.4362	11.3164	12.205	13.4828	12.7287	12.7723	12.4734	11.1511	11.1729
27.6607	22.1337	22.8439	20.3205	21.7224	21.0422	17.9489	21.6315	18.0394	21.3537	20.0758	18.7286	18.3476	18.3418	18.9177	19.0219	19.6289	16.9412	21.2465	20.8484	27.6607	18.3418	21.0422	18.7286	16.9412	17.9489	16.1611	17.9896	18.0394	14.954	15.3725	16.1977	15.383	16.8989	16.8427	17.9369	12.3792	19.3065	12.5822	19.4489
21.2852	17.9231	18.2037	20.1359	17.8323	18.627	18.6067	19.4053	19.365	18.2438	16.984	19.4615	17.264	18.5974	19.8947	16.2502	19.6119	15.104	17.5111	15.177	15.177	15.5298	18.2037	14.5116	13.5876	15.2671	15.104	16.468	14.5614	13.19	12.6376	15.8884	13.6349	13.1266	11.1341	13.7955	18.627	20.1359	15.2795	11.0787
22.2073	21.2481	22.3022	19.8645	19.3335	20.257	20.2595	17.9619	19.175	20.0793	20.0483	20.9377	21.2644	19.8399	19.851	18.2041	19.7157	19.1436	17.1383	17.6127	22.2073	22.3022	19.3335	18.9845	18.0835	17.3035	12.8946	12.325	11.5415	10.4871	10.2782	14.0355	18.2041	11.9087	19.9253	19.7157	11.0474	11.4218	19.1436	9.88265
13.8889	12.429	13.4006	11.5244	11.0893	12.1154	10.6592	11.4932	11.4366	12.0214	10.6236	10.9577	11.7518	10.9672	11.1128	12.4965	12.0313	11.0125	11.325	11.0031	11.5244	10.1188	11.0893	12.429	10.0372	7.60446	10.6592	8.80212	9.70525	11.4366	10.1084	7.66058	7.60487	10.6236	8.04668	8.36397	7.23836	13.8889	9.03843	9.42671
15.7914	14.5562	16.1829	15.8707	15.9312	14.1195	12.517	14.1849	16.7928	15.4046	14.1218	14.4128	13.528	11.9183	11.4965	14.3499	12.1902	13.8588	12.874	12.5573	15.7914	14.5562	12.517	11.0567	14.1195	10.198	11.9402	10.1691	10.8652	9.00673	12.8905	11.2281	10.8327	9.88885	10.4461	9.00138	16.1829	9.58397	10.5797	14.3499
17.6182	15.3502	14.4118	14.1386	14.0435	13.9272	13.6845	14.4984	12.1433	15.2328	12.1009	12.9615	11.3998	12.5145	10.7097	14.4394	11.7741	12.3625	12.1134	11.9197	11.3998	14.0435	10.4898	12.1433	12.1009	17.6182	10.7097	13.6845	12.1134	14.1386	9.81137	10.2444	15.3502	9.80259	8.88858	9.81975	9.30506	10.7976	13.9272	11.1881
20.4834	19.8035	17.8468	23.7367	17.5205	18.7994	21.1076	17.2926	18.2043	17.9638	19.5484	15.728	20.0022	16.8724	17.7431	15.0877	15.9158	16.5877	17.3419	13.5723	20.4834	19.8035	13.5723	17.2926	16.8724	23.7367	20.0022	14.6662	17.8468	16.1484	8.28427	18.7994	16.5877	21.1076	17.7431	11.8893	13.1656	12.0963	10.2767	8.61079
23.1684	20.9099	21.4126	21.2946	25.786	21.1871	19.1073	21.9533	21.9969	21.3036	20.7645	18.5708	18.9902	18.8812	20.6169	16.8154	19.205	19.1102	15.3937	16.122	16.8155	14.2995	16.8154	13.6874	23.1684	21.1871	18.5708	18.9902	17.0123	13.3665	18.8812	20.3642	15.3678	14.1307	20.9099	15.2697	13.589	13.4399	12.9555	15.8374
16.7167	14.1206	16.428	17.4076	17.1957	17.2128	16.4935	17.2531	14.0174	13.3503	16.5267	15.8105	15.2397	12.5346	14.7608	15.6911	15.3609	14.5837	14.2936	15.6238	14.1206	9.48676	10.9893	13.3503	10.7444	10.7481	8.98078	9.52543	10.0786	8.18391	9.60457	10.8923	10.7242	9.22311	8.67368	9.14373	9.19698	8.43606	10.5435	8.92501
23.5579	15.8994	16.8853	16.9973	15.4805	15.721	15.9268	14.015	16.9854	14.5536	14.4629	14.9668	16.1896	14.0817	14.8069	13.3533	14.07	14.0734	14.1564	15.7497	14.4629	14.015	13.3533	12.9734	15.8994	13.0613	15.721	12.4956	14.8069	12.8107	10.8678	12.1526	8.9347	11.9329	16.8853	12.536	12.8267	11.6727	10.5046	14.0817
17.1655	16.2566	15.8255	15.458	15.4418	15.2616	14.7925	14.6309	14.4787	14.4618	14.3807	14.1236	14.0221	14.0387	13.9566	13.8003	13.9395	13.8014	13.5623	13.6754	14.2501	13.4783	13.0983	13.0032	12.9073	12.778	12.6369	12.4139	12.7225	12.3759	12.1377	12.2752	12.0442	12.0351	11.9357	12.0356	11.9903	11.8789	11.6937	11.7231
3.7109	3.60523	3.31858	3.32427	3.50829	3.39147	3.27153	3.18023	3.11345	3.38586	3.26529	3.13041	3.10236	3.11147	2.98905	3.11392	3.25195	3.17398	2.98481	2.96785	4.00354	3.84764	3.41023	3.18907	3.7789	3.49228	3.21841	3.22406	3.3789	3.07771	3.19043	3.04095	3.24817	2.96894	3.13044	3.23582	3.254	2.85052	2.58756	2.83177
[truncated: 31 more columns]

## Sheet: t-Test and Cohens
Datasets	Folds	1					2
		Proposed (SDCNN)					DCNN (ResNet18)
		Accuracy	F1.Score	mAP	mAR	AUC	Accuracy	F1.Score	mAP	mAR	AUC
Dataset 1	Fold1	0.892857	0.892778	0.889744	0.895833	0.947917	0.892857	0.897436	0.921053	0.875	0.908854
	Fold2	0.925926	0.926431	0.944444	0.909091	0.965909	0.962963	0.9625	0.970588	0.954545	1
	Fold3	0.892857	0.897436	0.921053	0.875	0.932292	0.821429	0.820425	0.817949	0.822917	0.921875
	Fold4	0.962963	0.963514	0.958333	0.96875	1	0.888889	0.899504	0.892857	0.90625	0.971591
	Fold5	0.964286	0.964422	0.970588	0.958333	0.979167	0.821429	0.820213	0.839181	0.802083	0.858073
Dataset 2	Fold1	0.909091	0.909906	0.910283	0.909529	0.934501	0.893939	0.895696	0.896791	0.894604	0.955052
	Fold2	0.924242	0.924455	0.924455	0.924455	0.944834	0.878788	0.87899	0.87899	0.87899	0.926751
	Fold3	0.873134	0.875353	0.876825	0.873886	0.930593	0.873134	0.874289	0.874916	0.873663	0.900067
	Fold4	0.924242	0.924455	0.924455	0.924455	0.970149	0.939394	0.93938	0.93938	0.93938	0.976177
	Fold5	0.909091	0.90907	0.90907	0.90907	0.960964	0.871212	0.871196	0.871324	0.871068	0.938921
Dataset 3	Fold1	0.90625	0.908707	0.911905	0.905532	0.94296	0.9	0.90188	0.904415	0.899359	0.935459
	Fold2	0.89375	0.893781	0.89375	0.893812	0.949914	0.85625	0.856546	0.856629	0.856462	0.929559
	Fold3	0.94375	0.946411	0.950549	0.942308	0.982215	0.94375	0.945309	0.948014	0.94262	0.991245
	Fold4	0.88125	0.881555	0.881645	0.881466	0.948156	0.8875	0.887482	0.887482	0.887482	0.943077
	Fold5	0.86875	0.868738	0.868824	0.868651	0.927332	0.8625	0.863018	0.863245	0.862791	0.915495
Dataset 5	Fold1	0.791541	0.795058	0.797543	0.792589	0.853158	0.516616	0.540059	0.574432	0.509568	0.737294
Dataset 4	Fold1	0.797101	0.810747	0.808362	0.813147	0.87306	0.710145	0.700106	0.702381	0.697845	0.75361
Average:		0.897711	0.899577	0.90246	0.896818	0.943713	0.854164	0.856119	0.861155	0.851449	0.915476
Std:		0.0477731	0.0457487	0.0472144	0.0454141	0.0365054	0.103916	0.100736	0.0950234	0.106421	0.0728388
t-test2		0.014	0.012	0.011	0.015	0.012
Cohen's		0.54	0.56	0.55	0.55	0.49

## Sheet: Optimal Weights for MLSM Algo
Sr#	Query Image	Best Matched	w1	w2	w3	w4	w5	w6	w7	w8
10	'CHNCXR_0482_1.bmp'	'CHNCXR_0593_1.bmp'	0.0214681	0.243712	0.0042861	0.123218	0.0390702	0.0787795	0.448085	0.0413815
11	'CHNCXR_0491_1.bmp'	'CHNCXR_0606_1.bmp'	0.0306689	0.224739	0.0325364	0.173807	0.0084057	0.0308285	0.472776	0.026238
12	'CHNCXR_0497_1.bmp'	'CHNCXR_0496_1.bmp'	0.245391	0.0159192	0.0395147	0.00305735	0.3291	0.34089	0.0130135	0.013115
13	'CHNCXR_0500_1.bmp'	'CHNCXR_0589_1.bmp'	0.043829	0.0316308	0.000473887	0.0271681	0.000863599	0.240689	0.567608	0.0877372
14	'CHNCXR_0503_1.bmp'	'CHNCXR_0628_1.bmp'	0.0862892	0.0257068	0.0268557	0.246215	0.0247255	0.0612453	0.490513	0.0384491
15	'CHNCXR_0505_1.bmp'	'CHNCXR_0571_1.bmp'	0.125928	0.0189632	0.00473624	0.0702283	0.00150217	0.1929	0.562643	0.0230991
16	'CHNCXR_0516_1.bmp'	'CHNCXR_0646_1.bmp'	0.0272753	0.0548579	0.041209	0.000776293	0.380445	0.434779	0.0501766	0.0104808
17	'CHNCXR_0537_1.bmp'	'CHNCXR_0539_1.bmp'	0.0285376	0.196267	0.0516035	0.232731	0.0103208	0.0121246	0.462706	0.00570866
18	'CHNCXR_0544_1.bmp'	'CHNCXR_0483_1.bmp'	0.00892961	0.416957	0.41644	0.0670614	0.00986831	0.00861112	0.000163389	0.0719695
19	'CHNCXR_0558_1.bmp'	'CHNCXR_0474_1.bmp'	0.0173289	0.344249	0.0273899	0.339158	0.00267524	0.21202	0.0562158	0.000963769
1	'CHNCXR_0347_1.bmp'	'CHNCXR_0581_1.bmp'	0.051837	0.204897	0.0284642	0.113762	0.00353857	0.0219407	0.546437	0.0291241
20	'CHNCXR_0575_1.bmp'	'CHNCXR_0606_1.bmp'	0.00182407	0.470792	0.0124651	0.0466639	0.0018397	0.013902	0.395528	0.0569853
21	'CHNCXR_0588_1.bmp'	'CHNCXR_0518_1.bmp'	0.156858	0.00648633	0.00313484	0.163969	0.0929847	0.0726745	0.488207	0.0156855
22	'CHNCXR_0592_1.bmp'	'CHNCXR_0518_1.bmp'	0.0134573	0.0312906	0.00725571	0.230495	0.012886	0.184366	0.448989	0.0712599
23	'CHNCXR_0600_1.bmp'	'CHNCXR_0445_1.bmp'	0.0252856	0.019374	0.024881	0.107362	0.128268	0.239576	0.447464	0.00779011
24	'CHNCXR_0625_1.bmp'	'CHNCXR_0538_1.bmp'	0.016623	0.408358	0.0199271	0.0359687	0.0486222	0.0339072	0.411939	0.0246549
25	'CHNCXR_0627_1.bmp'	'CHNCXR_0529_1.bmp'	0.113528	0.0737453	0.0754763	0.0446105	0.00249193	0.0567451	0.626438	0.00696481
26	'CHNCXR_0633_1.bmp'	'CHNCXR_0486_1.bmp'	0.0261999	0.372906	1.15242e-05	0.0578165	0.0157094	0.108062	0.403143	0.0161519
27	'CHNCXR_0637_1.bmp'	'CHNCXR_0449_1.bmp'	0.0136928	0.253895	0.392301	0.183852	0.033141	0.00908942	0.103737	0.0102925
28	'CHNCXR_0638_1.bmp'	'CHNCXR_0359_1.bmp'	0.0501681	0.0903526	0.0119698	0.0125903	0.0185808	0.0495185	0.401879	0.36494
29	'CHNCXR_0639_1.bmp'	'CHNCXR_0640_1.bmp'	0.196373	5.57954e-05	0.179106	0.239909	0.0014033	0.027263	0.292315	0.0635758
2	'CHNCXR_0395_1.bmp'	'CHNCXR_0636_1.bmp'	0.0266264	0.492337	0.362408	0.00939853	0.0093432	0.0367051	0.019685	0.0434964
30	'CHNCXR_0655_1.bmp'	'CHNCXR_0542_1.bmp'	0.00511072	0.00217917	0.112899	0.212354	0.00134847	0.337826	0.296018	0.0322647
3	'CHNCXR_0409_1.bmp'	'CHNCXR_0374_1.bmp'	0.0437387	0.306624	0.277044	0.249858	0.025544	0.0657953	0.0105786	0.0208175
4	'CHNCXR_0416_1.bmp'	'CHNCXR_0419_1.bmp'	0.0141581	0.33313	0.258572	0.191826	0.00567497	0.185072	0.00909556	0.00247205
5	'CHNCXR_0424_1.bmp'	'CHNCXR_0427_1.bmp'	0.274865	0.00201508	0.012175	0.113457	0.341394	0.00248844	0.251467	0.0021388
6	'CHNCXR_0426_1.bmp'	'CHNCXR_0520_1.bmp'	0.000665103	0.0764079	0.0581086	0.160597	0.350957	0.255206	0.0544092	0.0436489
7	'CHNCXR_0459_1.bmp'	'CHNCXR_0406_1.bmp'	0.0854863	0.22796	0.0869351	0.291626	0.0313965	0.266329	0.00582932	0.0044374
8	'CHNCXR_0470_1.bmp'	'CHNCXR_0617_1.bmp'	0.102986	0.407763	0.0077927	0.231417	0.0450946	0.0197421	0.18054	0.00466527
9	'CHNCXR_0473_1.bmp'	'CHNCXR_0463_1.bmp'	0.2088	0.0206723	0.0222938	0.0214736	0.156504	0.0826426	0.451287	0.0363262
Average Optimal Weights:			0.069	0.179	0.087	0.133	0.071	0.123	0.299	0.039
								Sum:		1
